# Supplementary material for: Proteomic analysis of Rac1 signaling regulation by guanine nucleotide exchange factors
Source: Cell Cycle. 2016 May 6;15(15):1961–74. doi: 10.1080/15384101.2016.1183852 (PMC4968972; doi:10.1080/15384101.2016.1183852)
Supplement: 1183852_Supplemental_Material.zip [file kccy-15-15-1183852-s001.zip]

Archive with 2 entries (2 files):
- 1183852_Supplemental Material.docx
- 1183852_Supplemental Tables.xlsx
