# Supplementary material for: Proteomic analysis of Rac1 signaling regulation by guanine nucleotide exchange factors
Source: Cell Cycle. 2016 May 6;15(15):1961–74. doi: 10.1080/15384101.2016.1183852 (PMC4968972; doi:10.1080/15384101.2016.1183852)
Supplement: 1183852_Supplemental_Material.zip [file kccy-15-15-1183852-s001.zip › 1183852_Supplemental Tables.xlsx]

## Sheet: Table S.1
Table S.1 List of total proteins identified from the SILAC SF-TAP experiments
				First SILAC Pair													Second SILAC Pair
ID	Protein IDs	Gene Names	Protein Names	Ratio M/L Normalised Set1	Ratio H/L Normalised Set1	Ratio H/M Normalised Set1	Ratio M/L Normalised Set2	Ratio H/L Normalised Set2	Ratio H/M Normalised Set2	Ratio M/L Normalised Reverse_SILACSet1	Ratio H/L Normalised Reverse_SILAC Set1	Ratio H/M Normalised Reverse_SILAC Set1	Ratio M/L Normalised Reverse_SILAC Set2	Ratio H/L Normalised Reverse_SILAC Set2	Ratio H/M Normalised Reverse_SILAC Set2		Ratio M/L Normalised Set1	Ratio H/L Normalised Set1	Ratio H/M Normalised Set1	Ratio M/L Normalised Set2	Ratio H/L Normalised Set2	Ratio H/M Normalised Set2	Ratio M/L Normalised Reverse_SILACSet1	Ratio H/L Normalised Reverse_SILAC Set1	Ratio H/M Normalised Reverse_SILAC Set1	Ratio M/L Normalised Reverse_SILAC Set2	Ratio H/L Normalised Reverse_SILAC Set2	Ratio H/M Normalised Reverse_SILAC Set2
1	Q64433	Hspe1	10 kDa heat shock protein	NaN	NaN	NaN	NaN	NaN	NaN	NaN	NaN	NaN	0.62532	1.2353	1.7478		NaN	NaN	NaN	NaN	NaN	NaN	NaN	NaN	NaN	NaN	NaN	NaN
2	Q9CQV8;Q9CQV8-2;A2A5N1	Ywhab;RP23-321M14.1-002	14-3-3 protein beta/alpha	NaN	NaN	NaN	NaN	NaN	NaN	NaN	NaN	NaN	1.1038	1.2702	0.72845		NaN	NaN	NaN	NaN	NaN	NaN	NaN	NaN	NaN	NaN	NaN	NaN
3	P62259;F6WA09;D6REF3	Ywhae	14-3-3 protein epsilon	0.73159	0.67576	0.73555	0.69403	1.4781	2.4176	1.1116	0.91143	0.81049	0.95928	1.3387	1.5274		NaN	NaN	NaN	NaN	NaN	NaN	NaN	NaN	NaN	NaN	NaN	NaN
4	P61982;P68510	Ywhag;Ywhah	14-3-3 protein gamma	0.99333	0.86403	0.95589	NaN	NaN	NaN	1.4886	0.64158	0.39407	1.3564	1.0875	1.0288		20.558	29.14	1.466	NaN	NaN	NaN	NaN	NaN	NaN	NaN	NaN	NaN
5	F6VW30;F6YY69;P68254;P68254-2	Ywhaq	14-3-3 protein theta	NaN	NaN	NaN	NaN	NaN	NaN	NaN	NaN	NaN	1.1118	0.99291	1.1604		NaN	NaN	NaN	NaN	NaN	NaN	NaN	NaN	NaN	NaN	NaN	NaN
6	P63101;D3YXN6;D3YXF4;D3YW45	Ywhaz	14-3-3 protein zeta/delta	0.74622	0.98876	0.81234	0.47247	0.82833	1.4682	1.2474	0.74122	0.30854	0.94082	1.1605	1.3736		5.5299	5.329	1.4636	NaN	NaN	NaN	0.39716	1.0573	2.9246	NaN	NaN	NaN
7	Q3TXS7;D6RGR5	Psmd1	26S proteasome non-ATPase regulatory subunit 1	1.0786	1.4242	1.4395	1.0467	0.93982	0.79338	1.4802	1.2647	1.0391	1.2613	1.0634	0.9129		1.7118	4.4326	1.3764	NaN	NaN	NaN	NaN	NaN	NaN	1.2588	1.2528	0.89156
8	Q8BG32;F6Z0Q9;G3UYH2;G3UYL3;G3UYI4;G3UXL5;G3UWW7;G3UX15;G3UYL8;G3UWV7;G3UX67;G3UZ28	Psmd11	26S proteasome non-ATPase regulatory subunit 11	0.81432	1.3094	1.3691	1.1161	1.816	1.2886	1.732	1.3134	0.85832	1.3924	1.0941	0.92124		1.4737	4.4434	1.0917	NaN	NaN	NaN	1.7206	1.2346	0.7909	1.6478	1.4067	0.98054
9	Q9D8W5;B1AT36;Q3TRH2	Psmd12;RP23-319N7.1-002	26S proteasome non-ATPase regulatory subunit 12	0.7709	1.0858	1.432	1.3192	1.8788	1.5027	1.5776	1.2458	0.85093	1.3806	1.1665	0.8966		1.5877	5.9006	3.4538	1.3584	2.3465	1.1181	1.4857	1.3452	0.97421	NaN	NaN	NaN
10	Q9WVJ2;E9Q5I9;F6ZQQ3;E9Q0U1;F6PXS6	Psmd13	26S proteasome non-ATPase regulatory subunit 13	1.162	1.777	1.3502	1.2223	1.9538	1.6501	1.6734	1.3403	0.84005	1.2392	1.0647	0.82384		2.2092	4.3185	1.1858	NaN	NaN	NaN	NaN	NaN	NaN	NaN	NaN	NaN
11	O35593;F6SAH4	Pad1;Psmd14	26S proteasome non-ATPase regulatory subunit 14	NaN	NaN	NaN	NaN	NaN	NaN	NaN	NaN	NaN	1.1355	1.185	0.95184		1.1927	3.9	2.3482	NaN	NaN	NaN	NaN	NaN	NaN	NaN	NaN	NaN
12	Q8VDM4;Q80V77;E9Q2S8	Psmd2	26S proteasome non-ATPase regulatory subunit 2	0.98056	1.296	1.4384	1.1141	1.5308	1.2612	1.5928	1.2344	0.72116	1.3673	1.0751	0.88959		1.7987	5.2814	2.1751	1.6338	2.1994	1.2472	1.482	1.4007	1.0902	1.3103	1.4982	1.454
13	P14685;F7B7L8	P91a;Psmd3;Tstap91a	26S proteasome non-ATPase regulatory subunit 3	0.91939	1.3339	1.7279	1.1993	1.459	1.3074	1.7737	1.3166	0.84969	1.2817	1.1109	0.99972		1.5795	3.5745	2.9227	NaN	NaN	NaN	NaN	NaN	NaN	1.2669	1.0476	0.94851
14	O35226-2;O35226;O35226-3;O35226-4;O35226-5;F7AI87	Mcb1;Psmd4	26S proteasome non-ATPase regulatory subunit 4	NaN	NaN	NaN	0.87845	1.7459	1.5103	2.0438	1.3197	0.56151	2.2724	1.0143	0.42883		NaN	NaN	NaN	NaN	NaN	NaN	NaN	NaN	NaN	1.3837	0.73991	0.75751
15	Q8BJY1	Kiaa0072;Psmd5	26S proteasome non-ATPase regulatory subunit 5	NaN	NaN	NaN	NaN	NaN	NaN	1.2422	1.195	1.1345	1.364	0.86193	0.76991		NaN	NaN	NaN	NaN	NaN	NaN	NaN	NaN	NaN	1.1524	2.0549	0.62376
16	Q99JI4	Psmd6	26S proteasome non-ATPase regulatory subunit 6	0.81731	1.1778	1.1905	1.0073	1.1655	1.1085	1.4756	1.229	0.80732	1.3237	1.0309	0.89368		1.7784	4.3855	1.3107	NaN	NaN	NaN	NaN	NaN	NaN	0.82734	1.2942	1.7056
17	P26516	Mov34;Mov-34;Psmd7	26S proteasome non-ATPase regulatory subunit 7	0.89515	0.99575	1.1497	0.9203	1.4566	1.8017	1.67	1.1841	0.78632	1.1715	1.0518	0.86336		NaN	NaN	NaN	NaN	NaN	NaN	NaN	NaN	NaN	NaN	NaN	NaN
18	Q9CX56	Psmd8	26S proteasome non-ATPase regulatory subunit 8	NaN	NaN	NaN	NaN	NaN	NaN	1.3065	1.1765	0.59577	1.4154	1.1064	0.83985		NaN	NaN	NaN	NaN	NaN	NaN	NaN	NaN	NaN	1.741	1.3971	1.0163
19	Q9D0K2;Q3UJQ9	Oxct;Oxct1;Scot	3-oxoacid-CoA transferase 1	NaN	NaN	NaN	NaN	NaN	NaN	1.9725	0.85293	0.26698	0.57745	0.56284	1.0786		2.8817	0.54245	0.59415	NaN	NaN	NaN	NaN	NaN	NaN	NaN	NaN	NaN
20	P35979;D3YX33;F8VQK7	Rpl12;Gm4957;mCG_49189	39S ribosomal protein L12, mitochondrial	NaN	NaN	NaN	NaN	NaN	NaN	2.1609	2.5035	1.2524	1.0463	0.96831	0.99228		NaN	NaN	NaN	NaN	NaN	NaN	NaN	NaN	NaN	2.4052	2.2482	1.0226
21	P63325;Q3UW83	Rps10;RP24-535O17.1-002	40S ribosomal protein S10	1.1667	1.5031	1.3645	0.79127	0.8044	1.0819	2.0242	1.7926	1.0285	1.3493	0.82756	0.51419		NaN	NaN	NaN	NaN	NaN	NaN	NaN	NaN	NaN	1.0118	1.1646	0.95151
22	E9PXE7;D3Z3M6;P62281	Gm9808;mCG_49907;Rps11	40S ribosomal protein S11	NaN	NaN	NaN	NaN	NaN	NaN	NaN	NaN	NaN	NaN	NaN	NaN		NaN	NaN	NaN	NaN	NaN	NaN	NaN	NaN	NaN	NaN	NaN	NaN
23	Q6ZWZ6;P63323;D3Z6B6;D3Z1P4	mCG_132913;mCG_6749;Rps12;Gm5462;mCG_4283;Gm10063	40S ribosomal protein S12	NaN	NaN	NaN	NaN	NaN	NaN	1.4571	1.6196	0.809	1.2401	1.2285	1.2346		49.132	36.335	0.77389	NaN	NaN	NaN	NaN	NaN	NaN	NaN	NaN	NaN
24	P62301;Q921R2	Rps13	40S ribosomal protein S13	1.2312	1.7397	1.5358	1.0471	0.85282	0.74638	2.2891	2.1514	1.0614	0.9214	1.1615	0.44248		2.2702	3.3535	0.99328	1.8097	1.5552	0.57315	1.2656	1.3924	1.2701	0.95157	1.3925	1.3367
25	P62264;D3Z1P6;D3Z7I1;D3YVF4	Rps14;Gm5805	40S ribosomal protein S14	0.95536	1.6074	1.6889	0.8221	0.6886	0.83204	2.0092	1.7684	0.95266	1.68	1.2862	0.83126		2.0065	3.4998	1.3927	1.221	2.591	2.2148	0.68288	1.295	2.0421	NaN	NaN	NaN
26	P62843;D3YTQ9	Rig;Rps15	40S ribosomal protein S15	NaN	NaN	NaN	NaN	NaN	NaN	NaN	NaN	NaN	NaN	NaN	NaN		NaN	NaN	NaN	NaN	NaN	NaN	NaN	NaN	NaN	NaN	NaN	NaN
27	D3YXU0;P62245;F8WJ41;D3YVB4;D3Z712;D3Z7W9	Gm7263;Rps15a;Gm5623;mCG_50271	40S ribosomal protein S15a	NaN	NaN	NaN	NaN	NaN	NaN	1.7092	1.3029	0.77166	0.95821	0.79175	0.41041		2.4215	2.0196	0.73581	1.2544	1.4028	0.53106	NaN	NaN	NaN	NaN	NaN	NaN
28	P14131	Rps16	40S ribosomal protein S16	1.2553	1.7357	1.267	0.97173	0.94207	1.0356	1.9482	1.9992	1.0279	1.2814	1.0101	0.88039		1.8067	2.8024	0.97344	1.41	1.9271	0.94128	1.0344	1.5236	1.4993	1.0267	1.4607	1.2197
29	F7BBI3;P63276;D3Z173	Rps17;Gm5215	40S ribosomal protein S17	NaN	NaN	NaN	NaN	NaN	NaN	2.1966	1.6953	0.89375	1.6475	1.2774	0.80114		2.3272	1.9794	1.2912	NaN	NaN	NaN	NaN	NaN	NaN	NaN	NaN	NaN
30	F5H8M6;P62270;G3UZW2;F6YVP7;D3YWV7	Rps18	40S ribosomal protein S18	1.191	1.5371	1.3828	0.70494	0.81706	1.1838	1.9369	1.6773	0.95478	1.4686	1.121	0.86999		2.2066	2.9407	1.2837	1.2662	1.07	1.1262	1.1217	1.4899	1.2805	1.2826	1.3178	1.0712
31	F8VQH5;Q9CZX8;D3Z722;D3Z5R8;F6Q5Z8;D3YUG3;D3YUT3;F8VQL3	Rps19	40S ribosomal protein S19	1.197	1.5025	1.6356	0.80253	0.88856	1.1251	1.8326	1.7386	0.94603	1.3521	0.82992	0.75264		1.8372	2.8841	1.4348	1.2694	1.8295	1.363	0.95597	1.7386	1.4614	0.67081	1.1135	1.5496
32	D3YWA0;E9PV46;P25444;F6YTZ4;D3YWJ3;D3YVC1;D3Z659;D3YWT9;D3Z536;F8VQ36;E9Q1N8	Gm6139;Llrep3;Rps2;Rps4;Gm4968;mCG_49675;Gm5921;Gm8225	40S ribosomal protein S2	0.95632	1.7977	1.4175	0.89341	0.81461	0.95967	2.1739	2.058	0.93751	1.6818	1.312	0.82149		4.4637	4.6313	1.0339	1.8418	1.9659	0.69268	1.3033	1.5212	1.2525	0.9874	1.54	0.8761
33	P60867	Rps20	40S ribosomal protein S20	1.1422	1.2389	1.4566	0.87106	0.69328	0.84735	1.9887	1.974	0.88105	1.5859	1.1778	0.75724		2.1267	2.9396	1.3511	1.0464	1.6559	1.6527	0.97829	1.3165	1.0735	1.1449	1.4137	1.1488
34	P62849;Q9D7P1;E9Q3V8;P62849-3;P62849-2	Rps24	40S ribosomal protein S24	NaN	NaN	NaN	NaN	NaN	NaN	2.7914	2.3468	0.90123	1.6996	1.3153	1.0986		2.8901	3.4918	1.4447	2.2692	1.9016	0.68079	NaN	NaN	NaN	0.96538	1.4644	1.1252
35	D3YXG3;P62852	Gm4963;Rps25	40S ribosomal protein S25	NaN	NaN	NaN	NaN	NaN	NaN	NaN	NaN	NaN	1.1155	0.77207	0.91564		NaN	NaN	NaN	NaN	NaN	NaN	1.1075	1.8358	1.8814	NaN	NaN	NaN
36	P62855	Rps26	40S ribosomal protein S26	NaN	NaN	NaN	NaN	NaN	NaN	1.7051	1.6217	0.9264	1.9587	1.6159	1.0791		2.8024	3.5404	1.3058	2.3323	2.2098	0.86617	NaN	NaN	NaN	NaN	NaN	NaN
37	P62983	Rps27a;Uba80;Ubcep1	40S ribosomal protein S27a	0.89546	0.8173	0.92064	0.81718	0.70337	0.87486	0.68824	0.72115	1.0801	0.59728	0.66988	1.143		1.0162	0.63974	0.68132	0.77901	0.76086	1.1246	0.52055	0.61278	1.2822	0.49158	0.68216	1.4837
38	P62858;D3YVD9;G3UYV7	Rps28;Gm12943;mCG_49140	40S ribosomal protein S28	0.25778	0.41374	1.64	NaN	NaN	NaN	1.9562	1.9491	1.0845	1.4207	1.3337	0.96935		1.6212	2.7505	1.0752	NaN	NaN	NaN	1.1556	1.5322	1.2891	NaN	NaN	NaN
39	P62908;D3YV43	Rps3	40S ribosomal protein S3	1.2643	1.8946	1.5292	0.92025	0.71313	0.91532	1.9749	1.8854	1.0113	1.5805	1.1728	0.76838		2.1388	2.9447	1.265	1.5008	1.5282	1.2117	1.0322	1.2608	1.3217	1.0326	1.2538	1.2394
40	D3Z6C3;P97351;D3Z7W7	Gm10119;Rps3a;Gm9000	40S ribosomal protein S3a	1.2007	1.6471	1.5194	0.84581	0.72331	0.83327	1.8838	1.8804	0.99226	1.4237	1.4468	0.89712		2.2337	2.9028	1.2812	1.3695	1.9444	1.1775	0.85117	0.76023	1.2269	NaN	NaN	NaN
41	P62702;Q545F8;Q3V1Z5	Rps4;Rps4x;mCG_49215;RP23-251M14.2-001;Rps4y2	40S ribosomal protein S4, X isoform	1.2531	1.6536	1.1509	0.87702	0.69081	0.63976	2.0442	1.9361	1.1868	1.7	1.258	0.91851		2.7848	3.925	1.1686	1.6151	1.7845	1.307	1.0446	0.97594	0.78209	NaN	NaN	NaN
42	P62754;D3Z6N6;D3YX41	Rps6;mCG_22088;Gm16409	40S ribosomal protein S6	1.1223	2.2377	1.8057	0.78087	0.80746	1.2364	1.6655	1.8353	1.2851	1.0432	0.84246	0.79158		NaN	NaN	NaN	NaN	NaN	NaN	1.0767	1.0033	0.96145	1.2123	1.6889	1.5634
43	G3XA55;P62242;Q5SZV3;D3YW44	Rps8;mCG_7626;OTTMUSG00000000623;RP23-169M24.1-001;Gm5121	40S ribosomal protein S8	1.1414	1.6806	1.655	0.65099	0.85408	1.09	2.2102	1.7929	0.95374	1.7137	1.3909	0.77684		2.2714	2.6496	0.69063	0.92813	1.0129	0.71937	1.6077	1.9723	1.3709	1.1172	1.4715	1.0604
44	Q6ZWN5;Q9CXW7;D3YWH9;F7CJS8;D3Z673;D3YUV6	Rps9	40S ribosomal protein S9	1.2441	1.7734	1.5957	0.83108	0.7229	0.87288	2.0127	1.9874	0.93605	1.3503	1.0031	0.72256		2.2473	3.4356	1.1907	1.7216	1.9549	1.3577	1.2107	1.3768	0.99952	1.143	1.3664	1.5212
45	P14206;D3YTT7	Lamr1;P40-8;Rpsa;Gm9819;mCG_2650	40S ribosomal protein SA	1.1226	1.4828	1.0816	0.81032	0.75708	0.96417	1.7051	1.508	1.0088	1.4603	1.0011	0.77497		1.7587	2.0237	0.67622	NaN	NaN	NaN	0.83375	1.8086	2.989	0.8633	0.42579	0.67407
46	P63038;P63038-2;D3Z2F2;D3Z7J9	Hsp60;Hspd1	60 kDa heat shock protein, mitochondrial	NaN	NaN	NaN	NaN	NaN	NaN	2.0808	0.95066	0.56818	1.02	0.87359	1.0469		47.313	25.525	0.60431	236.37	125.24	0.59848	NaN	NaN	NaN	NaN	NaN	NaN
47	E9Q3T0;P47955	Rplp1	60S acidic ribosomal protein P1	NaN	NaN	NaN	NaN	NaN	NaN	1.6114	2.0477	1.4568	0.5798	0.51585	0.77025		NaN	NaN	NaN	NaN	NaN	NaN	NaN	NaN	NaN	NaN	NaN	NaN
48	P99027;G3UW69	Rplp2	60S acidic ribosomal protein P2	0.6088	0.71016	1.2701	2.3849	0.77711	0.37632	1.6957	1.8847	1.2816	1.0082	0.98127	1.1781		NaN	NaN	NaN	NaN	NaN	NaN	NaN	NaN	NaN	NaN	NaN	NaN
49	Q5XJF6;P53026;D3YXT2;D6RE43	mCG_123122;mCG_18533;RP24-68J3.3-001;Rpl10a;Nedd6;Nedd-6	60S ribosomal protein L10a	NaN	NaN	NaN	NaN	NaN	NaN	2.277	2.5353	1.0302	1.082	0.7897	0.99245		NaN	NaN	NaN	NaN	NaN	NaN	NaN	NaN	NaN	NaN	NaN	NaN
50	P14869;E9Q070;D3YVM5	Arbp;Rplp0	60S ribosomal protein L10E	0.68257	0.95702	1.331	1.3557	0.91021	0.732	2.0321	2.4809	1.2591	0.95395	0.87315	1.0037		2.6455	6.7353	1.0413	NaN	NaN	NaN	1.3022	1.5977	1.1873	1.6312	1.6791	0.89565
51	D3Z3K1;E9PYL9;Q9CXW4;E9PZB3;D3YW69;A2BH06	Gm5093;mCG_11809;Rpl11;Gm7589;RP23-49E16.1-002	60S ribosomal protein L11	0.36452	0.60518	0.85253	1.3124	0.57724	0.40428	1.601	1.997	0.98121	0.99872	0.83173	0.76932		3.6522	3.6828	0.94803	1.4817	1.8811	0.82336	1.1742	1.4927	1.439	1.7965	1.409	1.1585
52	P47963;E9PZ94;D3YX54	Rpl13;Gm9026;mCG_6146	60S ribosomal protein L13	0.83983	0.91977	1.0342	NaN	NaN	NaN	1.3657	2.0569	1.7253	0.81432	0.6605	0.92875		4.1918	6.7033	1.5315	NaN	NaN	NaN	NaN	NaN	NaN	NaN	NaN	NaN
53	E9Q5A0;D3YY61;P19253;Q3TDS9	Gm5520;mCG_18643;P198;Rpl13a;Tstap198-7	60S ribosomal protein L13a	NaN	NaN	NaN	NaN	NaN	NaN	1.6779	2.3166	1.1883	NaN	NaN	NaN		NaN	NaN	NaN	NaN	NaN	NaN	NaN	NaN	NaN	NaN	NaN	NaN
54	Q9CWK0;Q9CR57	Rpl14	60S ribosomal protein L14	NaN	NaN	NaN	NaN	NaN	NaN	2.0567	2.2563	1.1838	1.0815	0.7675	0.78033		NaN	NaN	NaN	NaN	NaN	NaN	NaN	NaN	NaN	NaN	NaN	NaN
55	E9PWH9;E9QAZ2;F8WI79;Q9CZM2;E9Q1X1;D3Z0H4;B8JKK2	Rpl15	60S ribosomal protein L15	NaN	NaN	NaN	NaN	NaN	NaN	1.7079	2.7072	1.4808	NaN	NaN	NaN		2.6461	3.8296	1.4961	NaN	NaN	NaN	NaN	NaN	NaN	NaN	NaN	NaN
56	P35980;G3UZK4	Rpl18	60S ribosomal protein L18	NaN	NaN	NaN	NaN	NaN	NaN	2.8066	2.4254	1.0763	0.94403	0.82553	1.1062		NaN	NaN	NaN	NaN	NaN	NaN	NaN	NaN	NaN	NaN	NaN	NaN
57	P84099;A2A547	Rpl19;RP23-309H19.6-002	60S ribosomal protein L19	NaN	NaN	NaN	NaN	NaN	NaN	1.765	2.3178	0.6277	0.98314	0.92622	1.0788		NaN	NaN	NaN	NaN	NaN	NaN	NaN	NaN	NaN	0.90726	0.95959	0.71911
58	D3YWP3;D3Z1D6;P62751;F8WH61;D3Z5J8;D3Z5J9;D3YW72;D3YU46;D3YU45	Gm3174;mCG_1034428;Gm10335;Rpl23a;Gm8112;Gm8137	60S ribosomal protein L23a	NaN	NaN	NaN	NaN	NaN	NaN	1.3889	2.3829	1.467	0.871	1.18	0.66237		NaN	NaN	NaN	NaN	NaN	NaN	1.1487	2.2032	2.1698	NaN	NaN	NaN
59	P62830;A2A6F8	Rpl23	60S ribosomal protein L23a	NaN	NaN	NaN	NaN	NaN	NaN	1.9856	1.4318	0.90983	2.3	1.759	0.96279		1.6774	1.8343	1.8357	NaN	NaN	NaN	NaN	NaN	NaN	NaN	NaN	NaN
60	E9QNJ0;Q8BP67;E9Q132;F6RSK3	Rpl24	60S ribosomal protein L24	NaN	NaN	NaN	NaN	NaN	NaN	NaN	NaN	NaN	NaN	NaN	NaN		NaN	NaN	NaN	NaN	NaN	NaN	NaN	NaN	NaN	NaN	NaN	NaN
61	P27659;D3YZ47	Rpl3;100048210	60S ribosomal protein L3	NaN	NaN	NaN	NaN	NaN	NaN	1.2172	1.8299	1.0665	1.66	1.0895	0.78441		3.0043	4.8881	1.1253	NaN	NaN	NaN	NaN	NaN	NaN	NaN	NaN	NaN
62	P62889;D3YU37;D3YU72;F7CZ57	Rpl30;Gm6109	60S ribosomal protein L30	NaN	NaN	NaN	NaN	NaN	NaN	1.3881	2.0418	1.3777	NaN	NaN	NaN		3.1152	3.9823	1.1898	NaN	NaN	NaN	NaN	NaN	NaN	NaN	NaN	NaN
63	P62900;E9Q4I3	Rpl31	60S ribosomal protein L31	NaN	NaN	NaN	NaN	NaN	NaN	1.4185	2.2783	1.3568	0.97924	1.1201	1.0311		4.0744	5.7174	1.2208	NaN	NaN	NaN	NaN	NaN	NaN	NaN	NaN	NaN
64	G3UWD7;Q6ZWV7	Rpl35	60S ribosomal protein L35	NaN	NaN	NaN	NaN	NaN	NaN	NaN	NaN	NaN	NaN	NaN	NaN		NaN	NaN	NaN	NaN	NaN	NaN	NaN	NaN	NaN	NaN	NaN	NaN
65	Q9JJI8	Rpl38	60S ribosomal protein L38	NaN	NaN	NaN	NaN	NaN	NaN	NaN	NaN	NaN	NaN	NaN	NaN		NaN	NaN	NaN	NaN	NaN	NaN	NaN	NaN	NaN	NaN	NaN	NaN
66	Q9D8E6	Rpl4	60S ribosomal protein L4	NaN	NaN	NaN	NaN	NaN	NaN	2.8622	3.3467	1.4199	NaN	NaN	NaN		2.8032	4.7796	2.1539	NaN	NaN	NaN	0.97347	1.057	0.71485	NaN	NaN	NaN
67	P14148;D3Z6N4;F6XI62;F6ZA13	Rpl7;Gm5045;mCG_18633	60S ribosomal protein L7	NaN	NaN	NaN	NaN	NaN	NaN	2.364	2.1781	1.158	0.89524	0.93804	1.2572		NaN	NaN	NaN	NaN	NaN	NaN	NaN	NaN	NaN	NaN	NaN	NaN
68	F6TJZ4;F6U2H0;D3YU93;D3YXT4;D3Z3R0;P12970;F6TIC7;D3YVE6;F6VBB8;F6ZVW4;F6SSI5;F6YI27	Gm5044;mCG_121875;Gm5459;Gm16477;Rpl7a;Surf3;Surf-3;Gm6347;mCG_18601	60S ribosomal protein L7a	NaN	NaN	NaN	NaN	NaN	NaN	2.6751	2.6408	1.343	NaN	NaN	NaN		NaN	NaN	NaN	NaN	NaN	NaN	NaN	NaN	NaN	NaN	NaN	NaN
69	P62918	Rpl8	60S ribosomal protein L8	NaN	NaN	NaN	NaN	NaN	NaN	1.9249	7.2709	4.0241	NaN	NaN	NaN		NaN	NaN	NaN	NaN	NaN	NaN	NaN	NaN	NaN	NaN	NaN	NaN
70	Q5SWU9-2;Q5SWU9;E9PUB1;D3Z0B3	Acac;Acaca;Gm738	Acetyl-CoA carboxylase 1	2.0717	1.0306	0.52747	1.0672	1.0017	0.87541	1.3452	2.0962	1.5791	NaN	NaN	NaN		1.4271	2.7617	1.0051	NaN	NaN	NaN	0.98631	1.5936	1.5925	NaN	NaN	NaN
71	Q99JY9	Actr3;Arp3	Actin-related protein 3	NaN	NaN	NaN	0.66559	0.61989	1.1774	1.8379	0.62181	0.43275	1.0669	0.66803	0.73319		NaN	NaN	NaN	NaN	NaN	NaN	NaN	NaN	NaN	NaN	NaN	NaN
72	Q8R5C5;E0CYB4;E0CZD4	Actr1b	Actin-related protein 1B	1.1831	1.1643	1.0796	NaN	NaN	NaN	NaN	NaN	NaN	NaN	NaN	NaN		NaN	NaN	NaN	NaN	NaN	NaN	NaN	NaN	NaN	1.1281	1.7696	1.7903
73	Q9WV32;D3Z6S0	Arpc1b	Actin-related protein 2/3 complex subunit 1B	NaN	NaN	NaN	NaN	NaN	NaN	1.7838	0.51966	0.36606	1.2701	0.74688	0.52095		NaN	NaN	NaN	NaN	NaN	NaN	NaN	NaN	NaN	0.94149	1.6604	1.5069
74	Q9CVB6;D3YXG6	Arpc2;mCG_114810	Actin-related protein 2/3 complex subunit 2	NaN	NaN	NaN	NaN	NaN	NaN	2.0537	0.44324	0.23933	NaN	NaN	NaN		NaN	NaN	NaN	NaN	NaN	NaN	NaN	NaN	NaN	NaN	NaN	NaN
75	Q9JM76;D3Z2F8;D3Z2F7	Arpc3	Actin-related protein 2/3 complex subunit 3	NaN	NaN	NaN	NaN	NaN	NaN	1.1567	0.38369	0.45506	1.1335	0.76326	0.69091		NaN	NaN	NaN	NaN	NaN	NaN	NaN	NaN	NaN	NaN	NaN	NaN
76	P59999;E9PWA7	Arc20;Arpc4	Actin-related protein 2/3 complex subunit 4	NaN	NaN	NaN	NaN	NaN	NaN	1.4011	0.56707	0.31875	1.5119	0.72827	0.56815		NaN	NaN	NaN	1.5578	1.3487	1.0465	NaN	NaN	NaN	NaN	NaN	NaN
77	P62737;P63268;D3YZY0;D3Z2K3	Acta2;Actsa;Actvs;Acta3;Actg2;Actsg	Actin, aortic smooth muscle	NaN	NaN	NaN	NaN	NaN	NaN	2.5412	1.0994	0.55902	NaN	NaN	NaN		NaN	NaN	NaN	NaN	NaN	NaN	NaN	NaN	NaN	NaN	NaN	NaN
78	P17426;P17426-2;P17427;E9PWD0	Adtaa;Ap2a1;Clapa1;Adtab;Ap2a2	Adaptor protein complex AP-2 subunit alpha-1	NaN	NaN	NaN	NaN	NaN	NaN	NaN	NaN	NaN	1.2012	0.39017	0.73912		27.048	12.915	0.53152	NaN	NaN	NaN	NaN	NaN	NaN	NaN	NaN	NaN
79	P84091;Q3TWV4	Ap2m1;Clapm1;mCG_128452	Adaptor protein complex AP-2 subunit mu	NaN	NaN	NaN	NaN	NaN	NaN	NaN	NaN	NaN	1.5937	1.0911	0.64345		NaN	NaN	NaN	NaN	NaN	NaN	NaN	NaN	NaN	0.72453	1.2065	1.1821
80	P51881;P48962;Q3V132	Ant2;Slc25a5;Anc1;Ant1;Slc25a4	Adenine nucleotide translocator 2	NaN	NaN	NaN	0.19561	0.15794	0.56263	NaN	NaN	NaN	NaN	NaN	NaN		NaN	NaN	NaN	NaN	NaN	NaN	0.97042	1.6171	1.8872	NaN	NaN	NaN
81	P40124;B1ARS0;Q9CYT6;D3YTR7	Cap;Cap1	Adenylyl cyclase-associated protein 1	NaN	NaN	NaN	NaN	NaN	NaN	NaN	NaN	NaN	NaN	NaN	NaN		NaN	NaN	NaN	NaN	NaN	NaN	1.0239	1.6494	1.8278	NaN	NaN	NaN
82	Q9JKV1;D3YUD8	Adrm1;Gp110	Adhesion-regulating molecule 1	1.0747	1.654	1.4851	1.12	1.4043	1.1091	1.7139	1.1506	0.83774	1.057	1.0859	1.1835		1.3151	3.9649	2.8002	NaN	NaN	NaN	0.92768	0.8562	0.951	1.1533	1.1867	1.0579
83	Q8BWU8;E9PYH3	Agxt2l1	Alanine--glyoxylate aminotransferase 2-like 1	NaN	NaN	NaN	NaN	NaN	NaN	NaN	NaN	NaN	NaN	NaN	NaN		1.0633	1.0872	0.9739	NaN	NaN	NaN	NaN	NaN	NaN	NaN	NaN	NaN
84	Q8K009;D3Z6B9	Aldh1l2	Aldehyde dehydrogenase family 1 member L2	NaN	NaN	NaN	NaN	NaN	NaN	NaN	NaN	NaN	NaN	NaN	NaN		NaN	NaN	NaN	NaN	NaN	NaN	NaN	NaN	NaN	NaN	NaN	NaN
85	P68033;P68134	Actc;Actc1;Acta;Acta1	Alpha-actin-1	0.98728	1.5883	1.526	0.89465	1.6133	1.8526	2.5141	1.397	0.53911	1.2384	0.93653	0.8752		NaN	NaN	NaN	2.5079	2.0864	0.45595	NaN	NaN	NaN	NaN	NaN	NaN
86	Q7TPR4;A1BN54;G3UW84;Q9JI91;O88990;D3Z0L8;D3Z761;D3YY95	Actn1;Actn1a	Alpha-actinin-1	0.94354	1.4515	1.4695	0.70291	1.6237	2.4905	1.8752	1.0454	0.6613	1.545	0.98683	0.75752		0.95509	6.0153	6.4975	1.9656	1.7676	1.2869	0.84143	1.4852	1.8854	0.68846	0.71795	0.81366
87	P57780;E9Q2W9	Actn4	Alpha-actinin-4	NaN	NaN	NaN	NaN	NaN	NaN	NaN	NaN	NaN	NaN	NaN	NaN		NaN	NaN	NaN	NaN	NaN	NaN	NaN	NaN	NaN	NaN	NaN	NaN
88	P61164	Actr1a;Ctrn1	Alpha-centractin	NaN	NaN	NaN	1.02	1.687	1.7715	2.2975	0.49422	0.44019	1.3969	0.79924	0.43575		0.94522	3.2959	3.6197	NaN	NaN	NaN	NaN	NaN	NaN	1.2361	1.482	1.3012
89	Q61990;Q61990-3;Q61990-2;P57722;P57722-2;F7A4C5;G5E916;E9Q7D8	Cbp;Hnrnpx;Hnrpx;Pcbp2;Pcbp3	Alpha-CP2	NaN	NaN	NaN	NaN	NaN	NaN	NaN	NaN	NaN	NaN	NaN	NaN		NaN	NaN	NaN	NaN	NaN	NaN	NaN	NaN	NaN	NaN	NaN	NaN
90	P68369;P05214	Tuba1;Tuba1a;Tuba3;Tuba3a;Tuba3b;Tuba7	Alpha-tubulin 1	1.1774	0.95174	0.87168	NaN	NaN	NaN	NaN	NaN	NaN	NaN	NaN	NaN		NaN	NaN	NaN	NaN	NaN	NaN	NaN	NaN	NaN	0.81372	0.87951	1.6382
91	Q3UZG4;P31230	Aimp1;Scye1;Emap2	Aminoacyl tRNA synthase complex-interacting multifunctional protein 1	NaN	NaN	NaN	NaN	NaN	NaN	2.5142	1.7925	0.95071	NaN	NaN	NaN		0.0072467	0.76707	0.51781	NaN	NaN	NaN	NaN	NaN	NaN	NaN	NaN	NaN
92	Q8R010;Q8R3V2	Aimp2;Jtv1	Aminoacyl tRNA synthase complex-interacting multifunctional protein 2	NaN	NaN	NaN	NaN	NaN	NaN	2.5581	2.206	0.98328	NaN	NaN	NaN		NaN	NaN	NaN	NaN	NaN	NaN	NaN	NaN	NaN	NaN	NaN	NaN
93	Q810B6;D6RIK2;Q810B6-2	Ankfy1;Ankhzn;Kiaa1255	Ankyrin repeat and FYVE domain-containing protein 1	NaN	NaN	NaN	NaN	NaN	NaN	1.7669	1.1993	0.78116	1.1335	1.0541	0.59667		NaN	NaN	NaN	NaN	NaN	NaN	NaN	NaN	NaN	NaN	NaN	NaN
94	Q80UP5;F7B209;G3X9A8;Q6PD24	Ankrd13;Ankrd13a	Ankyrin repeat domain-containing protein 13A	0.85722	0.64259	0.71641	0.95214	0.78637	0.60241	0.4466	0.52989	1.2743	0.57754	0.69404	1.7249		0.57878	NaN	NaN	0.6881	NaN	NaN	0.065396	0.38303	6.4104	NaN	NaN	NaN
95	P10107;E9QA30	Anx1;Anxa1;Lpc1;Lpc-1	Annexin A1	NaN	NaN	NaN	NaN	NaN	NaN	NaN	NaN	NaN	0.49294	1.1969	2.5329		NaN	NaN	NaN	NaN	NaN	NaN	NaN	NaN	NaN	NaN	NaN	NaN
96	O08709;Q6GT24;D3Z0Y2;Q8BG37	Aop2;Ltw4;Prdx5;Prdx6	Antioxidant protein 2	NaN	NaN	NaN	NaN	NaN	NaN	NaN	NaN	NaN	0.49895	1.7065	3.2426		NaN	NaN	NaN	NaN	NaN	NaN	NaN	NaN	NaN	NaN	NaN	NaN
97	Q9DBG3-2;Q9DBG3;Q8CC13;O35643;Q5SVG4;Q5SVG5;Q5SWR0	Ap2b1;Clapb1;Ap1b1;Adtb1;RP23-64E17.3-002;RP23-64E17.3-001	AP-2 complex subunit beta	NaN	NaN	NaN	NaN	NaN	NaN	NaN	NaN	NaN	1.6014	0.97688	0.76418		NaN	NaN	NaN	NaN	NaN	NaN	NaN	NaN	NaN	NaN	NaN	NaN
98	Q9D0I9	Rars	Arginine--tRNA ligase	NaN	NaN	NaN	NaN	NaN	NaN	2.1821	2.0323	0.87311	NaN	NaN	NaN		3.1414	5.3374	1.3021	NaN	NaN	NaN	0.8539	0.58608	0.64928	NaN	NaN	NaN
99	Q6A058	Armcx2;Kiaa0512	Armadillo repeat-containing X-linked protein 2	NaN	NaN	NaN	NaN	NaN	NaN	0.74484	1.0135	0.90797	NaN	NaN	NaN		NaN	NaN	NaN	NaN	NaN	NaN	NaN	NaN	NaN	NaN	NaN	NaN
100	Q99MR6;Q99MR6-2;Q99MR6-4;Q99MR6-3	Ars2;Asr2;Srrt	Arsenite-resistance protein 2	NaN	NaN	NaN	NaN	NaN	NaN	NaN	NaN	NaN	2.2588	1.4272	0.68984		NaN	NaN	NaN	NaN	NaN	NaN	NaN	NaN	NaN	NaN	NaN	NaN
101	Q8BP47	Nars	Asparagine--tRNA ligase	NaN	NaN	NaN	NaN	NaN	NaN	2.0459	1.1544	0.55691	0.91343	0.77969	1.0792		NaN	NaN	NaN	NaN	NaN	NaN	NaN	NaN	NaN	NaN	NaN	NaN
102	Q922B2	Dars	Aspartate--tRNA ligase	1.3349	0.94781	0.68206	NaN	NaN	NaN	1.7161	1.9013	1.171	0.21887	0.25673	1.0411		NaN	NaN	NaN	NaN	NaN	NaN	NaN	NaN	NaN	NaN	NaN	NaN
103	Q9Z2W0;Q8BPW9	Dnpep	Aspartyl aminopeptidase	NaN	NaN	NaN	0.47145	0.97356	2.2145	NaN	NaN	NaN	1.324	0.78766	0.75153		NaN	NaN	NaN	NaN	NaN	NaN	NaN	NaN	NaN	NaN	NaN	NaN
104	Q7TQH0-2;Q3TGG2;Q7TQH0-3;Q7TQH0;E9Q5Q0	Atxn2l;A2lp	Ataxin-2-like protein	1.2894	1.3729	1.1166	NaN	NaN	NaN	0.79853	1.067	0.88285	2.2788	1.5808	0.71973		1.1939	1.6235	1.2183	NaN	NaN	NaN	0.808	1.2727	1.2147	1.0102	0.80971	1.0938
105	Q03265;D3Z6F5	Atp5a1;mCG_18273	ATP synthase subunit alpha, mitochondrial	NaN	NaN	NaN	0.38496	0.61171	1.7457	NaN	NaN	NaN	NaN	NaN	NaN		2.5397	0.95452	0.71163	NaN	NaN	NaN	NaN	NaN	NaN	0.61233	0.54609	1.062
106	Q91VR5	Ddx1	ATP-dependent RNA helicase DDX1	NaN	NaN	NaN	NaN	NaN	NaN	1.5365	1.4586	0.92686	1.6477	1.5665	0.98309		NaN	NaN	NaN	NaN	NaN	NaN	NaN	NaN	NaN	0.3351	1.9278	1.399
107	Q62167;P16381;Q62095	D1Pas1-rs2;Ddx3;Ddx3x;Dead3;Erh;D1Pas1;Pl10;D1Pas1-rs1;Ddx3y;Dead2	ATP-dependent RNA helicase DDX3X	NaN	NaN	NaN	0.73793	1.2473	1.5739	1.8877	1.2004	0.64153	1.6042	1.0825	0.77746		1.9264	8.4489	3.9106	NaN	NaN	NaN	NaN	NaN	NaN	0.51065	1.7253	3.8765
108	Q8BFZ3	Actbl2	Beta-actin-like protein 2	0.7597	1.4183	1.6139	NaN	NaN	NaN	NaN	NaN	NaN	NaN	NaN	NaN		NaN	NaN	NaN	0.75295	2.7661	0.8713	NaN	NaN	NaN	NaN	NaN	NaN
109	Q8CGC7;E9Q1B1	Eprs;Qprs	Bifunctional aminoacyl-tRNA synthetase	1.1337	1.1577	0.94475	1.2364	0.64407	0.59717	1.7451	1.8635	1.0547	1.1402	0.8596	0.72762		3.0627	3.0676	1.1989	NaN	NaN	NaN	1.4393	1.0639	0.83851	NaN	NaN	NaN
110	E9Q1T1;E9Q1V9;Q6PHZ2-5;Q6PHZ2;Q6PHZ2-4;E9Q1W0;E9PXV3;Q6PHZ2-2;Q8CCM0;Q5SVJ0;Q5SVI1;Q68EG2;P28652;Q5SVI2;Q923T9;Q5SVI0;Q5SVI3;Q923T9-2;Q5SVJ1;E9Q2E8;Q923T9-3;F8WIS9;Q80TN1;E9QM47;Q5SVI9;P11798;Q3TY93;F8WIR6;F6WHR9;D6RDQ8;E9QAJ4	Camk2d;Kiaa4163;Camk2b;mCG_122182;RP23-340E18.5-009;RP23-340E18.5-002;RP23-340E18.5-010;Camk2g;RP23-340E18.5-011;RP23-340E18.5-004;RP23-340E18.5-008;Camk2a;mKIAA0968;RP23-340E18.5-001	Calcium/calmodulin-dependent protein kinase type II subunit delta	2.1521	1.5523	0.74689	NaN	NaN	NaN	NaN	NaN	NaN	2.1298	1.3202	0.83797		2.8882	1.7207	0.60858	NaN	NaN	NaN	NaN	NaN	NaN	1.0055	1.2858	1.3234
111	P14069	Cacy;S100a6	Calcyclin	NaN	NaN	NaN	NaN	NaN	NaN	NaN	NaN	NaN	NaN	NaN	NaN		NaN	NaN	NaN	NaN	NaN	NaN	NaN	NaN	NaN	NaN	NaN	NaN
112	E9QA16;E9Q0M9;Q8VCQ8;E9QA15;D3Z6I7;E9Q9F3;F6QLP8;F6ZAW1;F6T2Z7;F6RGN9;F7CVG0	Cald1	Caldesmon 1	1.1586	1.1234	0.82568	0.92019	2.5161	2.1832	1.076	0.69613	0.71026	0.56099	0.33749	0.45023		NaN	NaN	NaN	NaN	NaN	NaN	NaN	NaN	NaN	0.99016	0.72088	0.68233
113	Q3UKW2;P62204;Q9D6P8;G3UX57	Calm1;Calm;Calm2;Calm3;Cam;Cam1;Cam2;Cam3;Camb;Camc;Calml3	Calmodulin	4.3615	0.70514	0.17656	1.9274	1.2771	0.67025	0.46479	1.2031	1.3954	0.42268	0.99407	0.85038		0.61763	0.0073195	0.01311	0.077795	0.12174	1.568	0.36866	4.161	7.9472	0.32498	0.2445	0.80085
114	P35564	Canx	Calnexin	NaN	NaN	NaN	NaN	NaN	NaN	0.98471	1.3235	1.4971	NaN	NaN	NaN		NaN	NaN	NaN	NaN	NaN	NaN	NaN	NaN	NaN	NaN	NaN	NaN
115	B2RQC6;E9QAI5;G3UWN2;B7ZN27;E9QAT6	Cad;mCG_23490	Carbamoyl-phosphate synthetase 2	2.2369	1.2581	0.65297	1.5227	0.73013	0.51358	2.9188	3.4251	1.5789	3.0344	1.822	0.89616		NaN	NaN	NaN	NaN	NaN	NaN	NaN	NaN	NaN	NaN	NaN	NaN
116	P62960;A2BGG7	Msy1;Msy-1;Nsep1;Yb1;Ybx1;RP24-363D14.2-004	CCAAT-binding transcription factor I subunit A	NaN	NaN	NaN	NaN	NaN	NaN	1.5289	1.3544	0.85959	NaN	NaN	NaN		2.0322	1.7404	0.84169	NaN	NaN	NaN	0.90848	1.1142	1.2073	1.0536	0.81775	0.97408
117	P11983;P11983-2;F2Z483	Cct1;Ccta;Tcp1	CCT-alpha	1.3489	1.1798	0.91276	0.8492	0.41369	0.55186	1.946	1.3516	0.67678	NaN	NaN	NaN		0.90779	3.1319	1.3913	7.0668	5.6177	0.49757	1.3569	1.7165	1.3458	0.63593	0.87567	1.2626
118	P60766;P60766-1;Q3UL78	Cdc42	Cell division control protein 42 homolog	NaN	NaN	NaN	NaN	NaN	NaN	NaN	NaN	NaN	0.68877	0.27542	0.33007		NaN	NaN	NaN	NaN	NaN	NaN	1.421	1.6042	1.2737	NaN	NaN	NaN
119	D4AFX6;Q6ZQK5;Q6ZQK5-2	centb2;Acap2;Centb2;Kiaa0041	Centaurin beta 2	NaN	NaN	NaN	NaN	NaN	NaN	NaN	NaN	NaN	1.3013	1.0202	0.90831		NaN	NaN	NaN	NaN	NaN	NaN	NaN	NaN	NaN	NaN	NaN	NaN
120	P23116;Q3UM46	Csma;Eif3;Eif3a;Eif3s10	Centrosomin	0.61959	1.6113	1.2045	1.4777	1.1679	0.89876	2.6039	1.2556	0.57309	1.3685	0.89491	0.76254		NaN	NaN	NaN	NaN	NaN	NaN	NaN	NaN	NaN	NaN	NaN	NaN
121	Q8CG47;E9Q2X6	Capc;Smc4;Smc4l1	Chromosome-associated polypeptide	1.3123	0.9351	0.67815	NaN	NaN	NaN	NaN	NaN	NaN	NaN	NaN	NaN		NaN	NaN	NaN	NaN	NaN	NaN	NaN	NaN	NaN	0.73169	1.1917	0.87886
122	Q5SXR6;Q68FD5;E9Q434;F6Z1R4	Cltc;RP23-366M19.3-006	Clathrin heavy chain 1	NaN	NaN	NaN	0.18638	0.019927	0.33923	1.4937	1.6204	1.0122	1.2811	0.76219	0.65959		NaN	NaN	NaN	NaN	NaN	NaN	NaN	NaN	NaN	NaN	NaN	NaN
123	F8WHL2;Q8CIE6;F6ZWD0;E9PZ47	Copa	Coatomer subunit alpha	NaN	NaN	NaN	0.921	0.88806	0.88697	NaN	NaN	NaN	1.4889	1.061	0.82829		1.2442	5.177	1.7811	NaN	NaN	NaN	1.1935	1.3244	1.2582	NaN	NaN	NaN
124	O55029	Copb2	Coatomer subunit beta	1.7639	3.8414	2.3333	NaN	NaN	NaN	1.2606	1.2579	0.62378	1.5468	1.0048	0.41124		NaN	NaN	NaN	NaN	NaN	NaN	NaN	NaN	NaN	NaN	NaN	NaN
125	Q9JIF7;E9PYW9	Copb;Copb1	Coatomer subunit beta	NaN	NaN	NaN	NaN	NaN	NaN	NaN	NaN	NaN	1.3253	0.95191	0.80588		NaN	NaN	NaN	NaN	NaN	NaN	NaN	NaN	NaN	NaN	NaN	NaN
126	Q5XJY5	Arcn1;Copd	Coatomer subunit delta	2.1349	2.2706	1.1851	1.5182	1.6891	1.2142	2.1274	1.3289	0.22439	1.6493	1.0872	0.82244		NaN	NaN	NaN	NaN	NaN	NaN	NaN	NaN	NaN	NaN	NaN	NaN
127	O89079;D3Z315;F6YFR7;F6XIG5;E9Q6I5	Cope;Cope1	Coatomer subunit epsilon	1.4326	0.99934	0.76596	NaN	NaN	NaN	1.35	1.0319	0.62041	1.1857	1.0665	1.1161		NaN	NaN	NaN	NaN	NaN	NaN	NaN	NaN	NaN	NaN	NaN	NaN
128	E9Q5P4;Q9QZE5;Q9QXK3;Q9QXK3-4;Q9QXK3-3	Copg;Copg1;Copg2	Coatomer subunit gamma	NaN	NaN	NaN	NaN	NaN	NaN	NaN	NaN	NaN	1.5651	1.236	0.91896		NaN	NaN	NaN	1.1172	2.8346	2.2217	NaN	NaN	NaN	NaN	NaN	NaN
129	F8WGL3;P18760;E9Q1T2;P45591	Cfl1	Cofilin-1	NaN	NaN	NaN	NaN	NaN	NaN	NaN	NaN	NaN	NaN	NaN	NaN		NaN	NaN	NaN	NaN	NaN	NaN	NaN	NaN	NaN	NaN	NaN	NaN
130	Q8R5L1;O35658	C1qbp;DN-393H17.2-001;mCG_21176;RP23-83I13.1-001;Gc1qbp	Complement component 1, q subcomponent binding protein	0.060218	0.02801	0.4924	0.12411	0.29654	3.5502	NaN	NaN	NaN	0.74031	0.20782	0.31345		0.15591	0.1744	1.1614	0.022963	0.63015	28.664	0.16289	0.10798	0.75195	0.17678	0.11997	0.7666
131	Q04447	Ckb;Ckbb	Creatine kinase B-type	0.12562	0.10593	0.92679	NaN	NaN	NaN	NaN	NaN	NaN	NaN	NaN	NaN		NaN	NaN	NaN	NaN	NaN	NaN	1.2211	2.4087	2.1819	NaN	NaN	NaN
132	P70698	Ctps	CTP synthase 2	NaN	NaN	NaN	NaN	NaN	NaN	NaN	NaN	NaN	NaN	NaN	NaN		NaN	NaN	NaN	NaN	NaN	NaN	NaN	NaN	NaN	NaN	NaN	NaN
133	Q6ZQ38;D3YWC5	Cand1;D10Ertd516e;Kiaa0829	Cullin-associated and neddylation-dissociated protein 1	NaN	NaN	NaN	0.49958	0.80236	1.8306	NaN	NaN	NaN	NaN	NaN	NaN		NaN	NaN	NaN	NaN	NaN	NaN	NaN	NaN	NaN	NaN	NaN	NaN
134	Q3U1J4;E9Q4W8;F7ADY1	Ddb1	Damage-specific DNA-binding protein 1	0.30952	0.22607	0.72271	NaN	NaN	NaN	NaN	NaN	NaN	0.97368	0.82026	0.70513		NaN	NaN	NaN	NaN	NaN	NaN	NaN	NaN	NaN	NaN	NaN	NaN
135	P54823	Ddx6;Hlr2;Rck	DEAD box protein 6	1.6302	1.1869	0.77712	0.99273	0.75121	0.75814	1.0983	0.8426	1.2677	2.9664	1.675	0.70709		1.3699	1.553	0.73853	NaN	NaN	NaN	1.0437	1.5449	1.6049	0.80158	0.98168	1.1654
136	O35286	Ddx15;Deah9;Dhx15	DEAH box protein 15	NaN	NaN	NaN	NaN	NaN	NaN	1.3649	0.99794	0.66732	1.3081	1.2548	0.93162		NaN	NaN	NaN	NaN	NaN	NaN	NaN	NaN	NaN	NaN	NaN	NaN
137	Q8R1A4;A2A9M5;Q8R1A4-2;E9PX48;E9QPN7;Q8VDR9;A2A9M4	Dock7;Gm430;Kiaa1771;RP23-329P19.2-001;Dock6;Kiaa1395;RP23-329P19.2-007	Dedicator of cytokinesis protein 7	NaN	NaN	NaN	NaN	NaN	NaN	NaN	NaN	NaN	NaN	NaN	NaN		NaN	NaN	NaN	NaN	NaN	NaN	NaN	NaN	NaN	NaN	NaN	NaN
138	Q8R5H1;Q8R5H1-2;Q3UZH0	Usp15	Deubiquitinating enzyme 15	NaN	NaN	NaN	NaN	NaN	NaN	1.0601	0.45898	0.36007	1.0775	0.92842	1.1377		NaN	NaN	NaN	NaN	NaN	NaN	NaN	NaN	NaN	NaN	NaN	NaN
139	E9PV41;E9PXV7;O08808;D3Z074;Q6NS79;F6XC64	Diap1;Diaph1; mDia1	Diaphanous-related formin-1	NaN	NaN	NaN	NaN	NaN	NaN	NaN	NaN	NaN	NaN	NaN	NaN		NaN	NaN	NaN	NaN	NaN	NaN	NaN	NaN	NaN	NaN	NaN	NaN
140	Q9D2G2;Q9D2G2-2	Dlst	Dihydrolipoamide succinyltransferase component of 2-oxoglutarate dehydrogenase complex	NaN	NaN	NaN	2.4565	0.94757	0.41673	NaN	NaN	NaN	1.7982	0.99592	0.51789		NaN	NaN	NaN	2.8409	1.891	0.69521	NaN	NaN	NaN	NaN	NaN	NaN
141	P25206	Mcm3;Mcmd;Mcmd3	DNA replication licensing factor MCM3	NaN	NaN	NaN	NaN	NaN	NaN	1.5172	1.8166	1.1561	NaN	NaN	NaN		NaN	NaN	NaN	NaN	NaN	NaN	NaN	NaN	NaN	NaN	NaN	NaN
142	Q52KC3;P49718	mCG_14998;Mcm5;Cdc46;Mcmd5	DNA replication licensing factor MCM5	NaN	NaN	NaN	NaN	NaN	NaN	NaN	NaN	NaN	NaN	NaN	NaN		NaN	NaN	NaN	NaN	NaN	NaN	NaN	NaN	NaN	NaN	NaN	NaN
143	Q9QYJ0	Dnaja2	DnaJ homolog subfamily A member 2	NaN	NaN	NaN	NaN	NaN	NaN	1.2248	1.4207	1.0049	1.3513	1.1055	0.63703		NaN	NaN	NaN	NaN	NaN	NaN	NaN	NaN	NaN	0.55737	0.74127	1.5215
144	O08788;E9Q3M3;E9Q3M2;O08788-2;E9Q586;D3YX34	Dctn1	Dynactin subunit 1	NaN	NaN	NaN	NaN	NaN	NaN	2.0843	1.1852	0.57165	1.5149	0.8605	0.53693		NaN	NaN	NaN	NaN	NaN	NaN	NaN	NaN	NaN	1.5272	0.68828	0.38142
145	Q99KJ8	Dctn2	Dynactin subunit 2	NaN	NaN	NaN	NaN	NaN	NaN	2.2286	0.80738	0.4133	1.5385	0.82719	0.62968		NaN	NaN	NaN	NaN	NaN	NaN	NaN	NaN	NaN	NaN	NaN	NaN
146	Q9JHU4	Dhc1;Dnch1;Dnchc1;Dyhc;Dync1h1	Dynein heavy chain, cytosolic	NaN	NaN	NaN	NaN	NaN	NaN	NaN	NaN	NaN	0.97237	1.2652	0.88214		NaN	NaN	NaN	NaN	NaN	NaN	NaN	NaN	NaN	NaN	NaN	NaN
147	A2AFQ0;Q7TMY8;Q7TMY8-3;Q7TMY8-4;Q7TMY8-2;F6XP90;E9PZ23	Huwe1;RP23-211L10.4-002;Kiaa0312;Ureb1	E3 ubiquitin-protein ligase HUWE1	1.5375	0.90236	0.62882	1.2309	0.82512	0.85542	0.037881	0.43421	1.3258	NaN	NaN	NaN		NaN	NaN	NaN	NaN	NaN	NaN	0.99763	1.5091	2.3538	NaN	NaN	NaN
148	P10126;D3YZ68;D3Z3I8;B7ZBW3;P62631	Eef1a;Eef1a1	Elongation factor 1-alpha 1	0.89197	1.0088	1.2177	1.2418	1.4517	1.0048	1.9922	1.0542	0.45249	1.5638	1.1391	0.69281		8.4689	11.607	1.5507	5.616	7.2491	0.89579	0.96146	1.0572	1.3626	0.9566	1.1702	1.2621
149	O70251;G3UZ47;G3UX43	Eef1b;Eef1b2	Elongation factor 1-beta	0.96815	1.3208	1.5067	0.61539	1.1312	1.3598	3.0518	1.2243	0.56518	1.2045	0.88175	0.69908		1.2657	4.929	3.3135	1.5349	2.2772	1.4847	NaN	NaN	NaN	1.1147	0.82749	0.7396
150	P57776-3;P57776;Q80T06;E9QN08;F6ZFU0;Q91VK2;P57776-2;D3YUQ9;D3YZT9;D3Z7N2;D3YY68	Eef1d;mCG_22130	Elongation factor 1-delta	1.0444	1.2471	1.1918	0.99734	1.4316	1.328	2.7441	1.2864	0.53872	1.2537	0.81677	0.71497		1.5783	4.301	2.979	0.85865	1.5771	1.7474	1.0251	0.66403	0.72035	1.2422	0.96059	0.51176
151	Q9D8N0	Eef1g	Elongation factor 1-gamma	0.798	1.1417	1.6599	0.6585	1.2715	1.5786	2.378	1.2921	0.41008	1.3773	0.93044	0.75604		1.7317	5.4212	2.664	1.2955	1.9802	1.1928	1.0483	0.82091	0.6875	1.1646	0.89983	0.67596
152	P58252;A2AH85;O08810;G3UZ34;G3UXK8	Eef2	Elongation factor 2	0.41576	0.77958	2.0624	NaN	NaN	NaN	1.7693	0.5997	0.75693	1.0934	0.88125	0.94813		1.2255	0.91601	0.64693	NaN	NaN	NaN	NaN	NaN	NaN	NaN	NaN	NaN
153	P27773;F6Q404	Erp;Erp60;Grp58;Pdia3	Endoplasmic reticulum resident protein 60	NaN	NaN	NaN	NaN	NaN	NaN	NaN	NaN	NaN	0.32863	0.81296	1.442		NaN	NaN	NaN	NaN	NaN	NaN	NaN	NaN	NaN	NaN	NaN	NaN
154	P84089	Erh	Enhancer of rudimentary homolog	NaN	NaN	NaN	NaN	NaN	NaN	NaN	NaN	NaN	0.894	0.71455	0.88501		NaN	NaN	NaN	NaN	NaN	NaN	NaN	NaN	NaN	NaN	NaN	NaN
155	P17182;Q6PHC1;B0QZL1;B1ARR7;P17183;D3Z6E4;D3Z2S4;D3YVD3;B1ARR6;P21550;Q5SX59;Q5SX60;Q5SX61	Eno1;Eno-1;RP23-278I3.3-002;RP23-278I3.3-006	Enolase 1	NaN	NaN	NaN	NaN	NaN	NaN	1.1563	0.35758	0.31414	0.49043	1.2817	2.4503		NaN	NaN	NaN	NaN	NaN	NaN	NaN	NaN	NaN	NaN	NaN	NaN
156	P60843;Q3TSJ4;P10630-2;P10630;Q8BTU6;E9Q561;D3YU49;E9PV04;Q91VC3;A2AFK7;D6RJ11;D6RJ60	Ddx2a;Eif4a;Eif4a1;Ddx2b;Eif4a2	Eukaryotic initiation factor 4A-I	NaN	NaN	NaN	NaN	NaN	NaN	NaN	NaN	NaN	1.144	1.0539	1.0467		34.397	28.556	0.86305	NaN	NaN	NaN	NaN	NaN	NaN	NaN	NaN	NaN
157	P63242;Q8BGY2	Eif5a	Eukaryotic initiation factor 5A isoform 1	NaN	NaN	NaN	NaN	NaN	NaN	1.4716	0.6295	0.37212	0.74602	1.1956	1.6848		48.064	39.02	0.84271	NaN	NaN	NaN	NaN	NaN	NaN	NaN	NaN	NaN
158	Q6ZWX6	Eif2a;Eif2s1	Eukaryotic translation initiation factor 2 subunit 1	NaN	NaN	NaN	NaN	NaN	NaN	1.7139	0.68514	0.67856	NaN	NaN	NaN		NaN	NaN	NaN	NaN	NaN	NaN	NaN	NaN	NaN	NaN	NaN	NaN
159	Q9QZD9;A2AE03	Eif3i;Eif3s2;Trip1	Eukaryotic translation initiation factor 3 subunit 2	NaN	NaN	NaN	NaN	NaN	NaN	2.1467	1.0503	0.40723	1.1799	0.84397	0.64891		NaN	NaN	NaN	NaN	NaN	NaN	1.8322	1.8511	0.56354	NaN	NaN	NaN
160	Q91WK2;Q8BMZ8	Eif3h;Eif3s3	Eukaryotic translation initiation factor 3 subunit 3	NaN	NaN	NaN	NaN	NaN	NaN	2.6386	1.4306	0.52425	1.2271	0.98764	0.94539		2.3434	7.467	2.9831	NaN	NaN	NaN	NaN	NaN	NaN	NaN	NaN	NaN
161	Q9Z1D1	Eif3g;Eif3p42;Eif3s4	Eukaryotic translation initiation factor 3 subunit 4	0.91753	1.1322	1.282	NaN	NaN	NaN	2.2909	1.3185	0.66015	1.1233	1.04	0.90126		NaN	NaN	NaN	NaN	NaN	NaN	NaN	NaN	NaN	NaN	NaN	NaN
162	Q9DCH4	Eif3f;Eif3s5	Eukaryotic translation initiation factor 3 subunit 5	NaN	NaN	NaN	NaN	NaN	NaN	2.7127	1.3005	0.59677	1.118	0.90596	0.97165		NaN	NaN	NaN	NaN	NaN	NaN	NaN	NaN	NaN	NaN	NaN	NaN
163	P60229	Eif3e;Eif3s6;Int6	Eukaryotic translation initiation factor 3 subunit 6	0.64311	1.4589	2.5338	1.0685	0.98989	0.96375	2.5679	1.4136	0.58148	0.83567	0.74654	0.55194		NaN	NaN	NaN	NaN	NaN	NaN	NaN	NaN	NaN	NaN	NaN	NaN
164	Q8QZY1	Eif3eip;Eif3l;Eif3s6ip;Paf67	Eukaryotic translation initiation factor 3 subunit 6-interacting protein	NaN	NaN	NaN	NaN	NaN	NaN	2.5904	1.3445	0.52871	1.0672	0.88648	0.92046		NaN	NaN	NaN	NaN	NaN	NaN	NaN	NaN	NaN	NaN	NaN	NaN
165	Q8R1B4	Eif3c;Eif3s8	Eukaryotic translation initiation factor 3 subunit C	1.4024	1.7258	1.3479	1.3321	1.8336	1.4888	2.3156	1.4264	0.80232	1.2147	0.82624	0.86496		4.5634	4.876	1.4155	NaN	NaN	NaN	NaN	NaN	NaN	NaN	NaN	NaN
166	Q99JX4;A2A702	Eif3m;Pcid1;RP24-297H17.12-004	Eukaryotic translation initiation factor 3 subunit M	NaN	NaN	NaN	NaN	NaN	NaN	2.5169	1.3452	0.60209	1.0336	0.97078	1.1314		NaN	NaN	NaN	NaN	NaN	NaN	1.1937	1.2542	1.1926	NaN	NaN	NaN
167	Q8BGD9;Q3TDD8	Eif4b	Eukaryotic translation initiation factor 4B	NaN	NaN	NaN	NaN	NaN	NaN	1.6128	1.1619	0.66659	1.3215	1.0543	0.88735		NaN	NaN	NaN	NaN	NaN	NaN	0.63768	0.88375	1.2232	0.69097	1.1753	1.6259
168	A2AMV7;P47757;P47757-2;A2AMW0;F7CAZ6;F6YHZ8;F6QJN8	Capzb;RP23-247I1.3-004;Cappb1;mCG_122335;RP23-247I1.3-006	F-actin-capping protein subunit beta	NaN	NaN	NaN	NaN	NaN	NaN	1.4008	1.2486	0.79633	1.0625	0.5949	0.4277		NaN	NaN	NaN	NaN	NaN	NaN	NaN	NaN	NaN	NaN	NaN	NaN
169	P19096	Fasn	Fatty acid synthase	NaN	NaN	NaN	0.35587	0.46334	1.1899	3.3272	3.1522	1.0071	0.89422	0.88805	0.7365		3.3289	5.4177	1.5884	NaN	NaN	NaN	NaN	NaN	NaN	NaN	NaN	NaN
170	G5E8B3;P37889;P37889-2;Q3TGL4	Fbln2;mCG_130430	Fibulin-2	NaN	NaN	NaN	NaN	NaN	NaN	NaN	NaN	NaN	1.2136	1.0175	0.95933		NaN	NaN	NaN	NaN	NaN	NaN	NaN	NaN	NaN	NaN	NaN	NaN
171	Q8BTM8;B7FAU9;B7FAV1;F6XC15;Q8BTM8-2;F6Z2C0	Fln;Fln1;Flna;RP23-436K3.1-002;RP23-436K3.1-013	Filamin-A	1.2415	2.1761	1.6721	0.91314	1.0316	1.1655	2.3855	1.4188	0.66195	1.3231	0.99672	0.7954		2.4768	6.3142	2.0692	1.8465	2.4344	0.97109	1.1857	0.91949	0.77022	0.96375	1.6499	1.2785
172	Q80X90	Flnb	Filamin-B	0.55585	1.1487	1.7544	0.53646	0.96123	1.2175	0.92773	0.57544	0.96513	1.0984	0.60028	0.5688		31.511	29.971	0.99748	NaN	NaN	NaN	NaN	NaN	NaN	NaN	NaN	NaN
173	D3Z576;Q8VHX6;D3YW87;Q8VHX6-2	Flnc;Abpl;Fln2	Filamin-C	NaN	NaN	NaN	NaN	NaN	NaN	1.8631	1.4032	0.75791	1.5099	0.8403	0.71933		NaN	NaN	NaN	NaN	NaN	NaN	NaN	NaN	NaN	NaN	NaN	NaN
174	A6H6N4;F2Z455;Q9R059	Fhl3	Four and a half LIM domains 3	NaN	NaN	NaN	NaN	NaN	NaN	2.5338	1.3486	0.58691	NaN	NaN	NaN		NaN	NaN	NaN	NaN	NaN	NaN	NaN	NaN	NaN	NaN	NaN	NaN
175	P63260;E9Q607;B1ATY1;G3UYG0	Actg;Actg1	Gamma-actin	NaN	NaN	NaN	NaN	NaN	NaN	2.0167	0.97125	0.52317	1.017	0.88902	1.0839		0.16263	8.4641	2.1613	NaN	NaN	NaN	NaN	NaN	NaN	NaN	NaN	NaN
176	Q61598;Q61598-2;P50396;B7FAU8	Gdi2;Gdi3	GDI-3	0.92016	1.4468	1.8183	1.0452	3.6565	3.9182	2.6659	0.59457	0.2686	0.58555	0.48995	0.70151		NaN	NaN	NaN	1.3318	2.4654	1.6519	0.65744	0.55125	0.59906	0.60288	0.70217	0.23876
177	P26443;F7CFA5	Glud;Glud1	Glutamate dehydrogenase 1, mitochondrial	NaN	NaN	NaN	NaN	NaN	NaN	NaN	NaN	NaN	NaN	NaN	NaN		NaN	NaN	NaN	NaN	NaN	NaN	NaN	NaN	NaN	NaN	NaN	NaN
178	P47856;P47856-2;D3YYD9;D3YYE0	Gfpt;Gfpt1	Glutamine:fructose 6 phosphate amidotransferase 1;Hexosephosphate aminotransferase 1	NaN	NaN	NaN	NaN	NaN	NaN	NaN	NaN	NaN	NaN	NaN	NaN		NaN	NaN	NaN	47.48	12.055	0.26518	NaN	NaN	NaN	NaN	NaN	NaN
179	Q8BML9;D3Z158;Q8R1V9	Qars	Glutaminyl-tRNA synthetase	1.2805	1.3016	1.1404	NaN	NaN	NaN	2.2209	1.8401	1.1349	NaN	NaN	NaN		NaN	NaN	NaN	NaN	NaN	NaN	NaN	NaN	NaN	NaN	NaN	NaN
180	E9PX42;P16858;E9Q9E5;E9PX72;E9Q1S8;E9Q5U3;F6ZQM8;E9PXL6;E9QAC7;F8WJL5;D3YUV0;E9PZL2;E9Q0E3;D3YYI5;E9PZH9;E9PYX4;E9Q1F8;D3YU05;D3Z1B7;D3YV03;D3Z0Z9;F6QXU4;E9PX99;F6UT49;F7D6E8	Gapd;Gapdh;Gm10291;Gm7293	Glyceraldehyde-3-phosphate dehydrogenase	0.90401	1.1291	1.1495	1.2442	1.4349	1.2242	1.0628	0.97604	0.89184	1.305	1.416	1.0624		10.674	10.265	0.67583	19.901	12.453	0.67893	0.73133	1.5569	1.9257	0.72912	0.80718	0.69728
181	Q8K297	Glt25d1	Glycosyltransferase 25 family member 1	NaN	NaN	NaN	0.52835	1.2141	2.0485	1.1176	1.1478	1.0045	0.92688	0.79328	1.0685		NaN	NaN	NaN	NaN	NaN	NaN	NaN	NaN	NaN	NaN	NaN	NaN
182	Q99LP6	Grpel1	GrpE protein homolog 1, mitochondrial	NaN	NaN	NaN	NaN	NaN	NaN	1.4056	1.2065	1.0399	NaN	NaN	NaN		NaN	NaN	NaN	0.44439	0.73405	1.7906	NaN	NaN	NaN	NaN	NaN	NaN
183	P62827;Q14AA6;Q61820	Ran;Rasl2-8;1700009N14Rik;mCG_49183;RP23-143B14.1;RP23-143B14.1-001	GTP-binding nuclear protein Ran	NaN	NaN	NaN	0.6785	0.77735	0.81144	2.3078	1.5214	0.78293	NaN	NaN	NaN		NaN	NaN	NaN	NaN	NaN	NaN	NaN	NaN	NaN	0.52977	0.64577	0.66317
184	P68040	Gnb2l1;Gnb2-rs1	Guanine nucleotide-binding protein subunit beta-2-like 1	0.95664	1.2482	1.4551	1.2271	0.9431	0.74719	1.2639	1.2354	0.9098	1.9419	1.5094	0.75446		NaN	NaN	NaN	NaN	NaN	NaN	1.2318	0.97427	0.89743	NaN	NaN	NaN
185	P20029	Grp78;Hspa5	Heat shock 70 kDa protein 5	0.91345	0.98604	0.99741	0.97396	1.0985	1.078	1.248	0.71741	0.6757	1.2154	0.96452	0.74218		1.7559	2.205	0.60797	0.93427	1.1077	0.99075	0.87845	0.9407	1.0026	0.98951	1.1187	1.2979
186	P63017;Q504P4;D3Z5E2;P17156;D3YW43;P16627	Hsc70;Hsc73;Hspa8	Heat shock 70 kDa protein 8	1.1126	1.1368	0.95699	1.087	1.0367	0.94154	1.4618	1.0215	0.73008	1.3323	1.1361	0.88106		1.4171	1.7797	1.1423	1.3692	1.3132	0.99735	0.89886	0.94745	1.0194	0.8507	0.98761	1.0046
187	P38647;Q7TSZ0	Grp75;Hsp74;Hspa9;Hspa9a;mCG_123914	Heat shock 70 kDa protein 9	0.95925	0.84491	0.83601	1.023	1.4134	1.4536	1.3222	1.0515	0.9181	1.0108	1.111	1.2954		NaN	NaN	NaN	NaN	NaN	NaN	NaN	NaN	NaN	1.0819	1.356	1.356
188	P11499;Q71LX8;E9Q0C3;E9Q3D6;E9PX27;D3Z1R1	Hsp84;Hsp84-1;Hsp90ab1;Hspcb;Hsp84b;mCG_18238	Heat shock 84 kDa	0.96818	1.2371	1.371	0.51653	1.0033	1.3538	2.7243	1.2593	0.54665	1.4708	0.878	0.64635		4.1723	6.6962	1.7836	NaN	NaN	NaN	0.74338	0.9254	1.1904	0.8333	0.82105	0.86821
189	P07901;B7ZC50;B7ZC49;A2A6A2	Hsp86;Hsp86-1;Hsp90aa1;Hspca	Heat shock 86 kDa	NaN	NaN	NaN	1.7265	3.2692	2.1023	4.2969	1.753	0.47271	1.6119	0.95471	0.72747		NaN	NaN	NaN	NaN	NaN	NaN	NaN	NaN	NaN	NaN	NaN	NaN
190	P08113;F7C312	Grp94;Hsp90b1;Tra1;Tra-1	Heat shock protein 90 kDa beta member 1	1.5287	1.0566	0.62264	0.8209	1.1477	1.0758	1.871	1.1249	0.63295	0.94844	0.65469	0.67725		25.83	17.298	0.62501	NaN	NaN	NaN	0.6657	1.0581	1.5697	0.63186	0.30946	0.63323
191	P97825	Hn1	Hematological and neurological expressed 1 protein	NaN	NaN	NaN	NaN	NaN	NaN	NaN	NaN	NaN	NaN	NaN	NaN		NaN	NaN	NaN	NaN	NaN	NaN	NaN	NaN	NaN	NaN	NaN	NaN
192	Q91VB8;F7CAE1	haemaglobin alpha 1;haemaglobin alpha 2;Hba-a1;Hba-a2;RP23-375M9.2-001;RP23-375M9.3-001	Hemoglobin alpha, adult chain 1	0.032204	0.038884	1.3244	0.012454	NaN	NaN	NaN	NaN	NaN	NaN	NaN	NaN		NaN	NaN	NaN	NaN	NaN	NaN	NaN	NaN	NaN	NaN	NaN	NaN
193	Q20BD0;Q80XR6;Q99020;Q9D6G1	Hnrnpab;Hnrpab;mCG_6983;RP23-79E13.1-003;RP23-79E13.1-002;Cbf-a;Cgbfa	Heterogeneous nuclear ribonucleoprotein A/B	NaN	NaN	NaN	NaN	NaN	NaN	3.1999	1.76	0.65676	0.88199	0.93338	1.097		NaN	NaN	NaN	NaN	NaN	NaN	NaN	NaN	NaN	NaN	NaN	NaN
194	Q8C2Q7;O35737;P70333	Hnrnph1;Hnrph1;RP23-121P11.1-006;Hnrph;Hnrnph2;Hnrph2	Heterogeneous nuclear ribonucleoprotein H1	NaN	NaN	NaN	0.71606	1.6595	1.9808	1.7486	1.3793	0.84597	1.7998	1.3193	0.95146		NaN	NaN	NaN	NaN	NaN	NaN	0.67466	0.96989	1.0713	0.71235	0.83513	1.7095
195	P61979-2;P61979;E9PVM4;E9Q8D6;P61979-3;D3YWG1;D3Z5X4	Hnrnpk;Hnrpk	Heterogeneous nuclear ribonucleoprotein K	1.431	1.3322	1.2439	0.58298	2.3847	3.5988	3.2132	0.67488	0.25108	0.96266	0.88908	1.1071		NaN	NaN	NaN	NaN	NaN	NaN	NaN	NaN	NaN	NaN	NaN	NaN
196	Q9D0E1;Q9D0E1-2;B8JK32;B8JK33;E9Q0P7;F6W322;F7C9U3	Hnrnpm;Hnrpm;RP24-225N8.1-003;RP24-225N8.1-004	Heterogeneous nuclear ribonucleoprotein M	NaN	NaN	NaN	1.828	1.37	0.85248	1.687	1.6315	1.0853	1.0219	0.80604	0.82027		4.2641	6.739	1.6356	NaN	NaN	NaN	1.9891	2.1717	1.2382	0.85723	1.7203	2.2898
197	Q8VEK3;G3XA10	Hnrnpu;Hnrpu	Heterogeneous nuclear ribonucleoprotein U	NaN	NaN	NaN	NaN	NaN	NaN	NaN	NaN	NaN	0.68551	0.64997	1.109		NaN	NaN	NaN	NaN	NaN	NaN	NaN	NaN	NaN	NaN	NaN	NaN
198	O88569;F6U106;O88569-2;O88569-3	Hnrnpa2b1;Hnrpa2b1	Heterogeneous nuclear ribonucleoproteins A2/B1	NaN	NaN	NaN	NaN	NaN	NaN	NaN	NaN	NaN	NaN	NaN	NaN		NaN	NaN	NaN	NaN	NaN	NaN	NaN	NaN	NaN	NaN	NaN	NaN
199	Q8VDJ3	Hdlbp	High density lipoprotein-binding protein	NaN	NaN	NaN	0.68817	1.0903	1.2331	1.5261	1.2542	0.87699	1.2915	0.90018	0.82402		3.3367	0.50412	0.13975	NaN	NaN	NaN	0.94928	1.0492	1.1816	0.54754	0.97448	1.4935
200	Q8CIG8;F6QQQ6	Jbp1;Prmt5;Skb1	Histone-arginine N-methyltransferase PRMT5	1.2252	1.3412	1.1228	0.80635	1.5395	1.65	1.3984	0.89407	0.60811	1.3468	1.1195	0.89274		NaN	NaN	NaN	1.3962	3.4577	2.0849	1.3317	0.97242	0.75082	NaN	NaN	NaN
201	P01869;P01868	Igh-4;Ighg1	Ig gamma-1 chain C region secreted form	0.02205	0.13527	0.71316	0.061827	0.017561	0.3088	0.03792	NaN	NaN	0.01187	0.007793	0.35921		0.22128	NaN	NaN	0.37618	NaN	NaN	0.072528	0.017946	2.4372	0.062417	0.0011949	0.038524
202	P70168	Impnb;Kpnb1	Importin subunit beta-1	0.797	0.4641	0.55057	1.8137	0.75504	0.4733	0.67573	1.1955	1.6507	0.95644	0.90583	1.2336		0.87001	0.90718	0.66992	NaN	NaN	NaN	NaN	NaN	NaN	NaN	NaN	NaN
203	Q8BKC5;Q8BKC5-2;E9PVZ5;Q8BIV3	Ipo5;Kpnb3;Ranbp5	Importin-5	1.8548	0.60717	0.35535	2.0106	0.81377	0.45108	NaN	NaN	NaN	0.85405	1.0971	1.2237		NaN	NaN	NaN	NaN	NaN	NaN	NaN	NaN	NaN	NaN	NaN	NaN
204	Q9EPL8	Ipo7;Ranbp7	Importin-7	1.0668	0.57623	0.69826	2.1229	0.98036	0.55226	NaN	NaN	NaN	NaN	NaN	NaN		2.1346	0.91859	0.4397	NaN	NaN	NaN	0.53297	1.3895	2.8744	NaN	NaN	NaN
205	Q91YE6;E9QKZ2;E0CXB2;F6TLX3;E0CY46;F6UT58	Imp9;Ipo9;Ranbp9	Importin-9	0.6485	0.98412	0.70924	NaN	NaN	NaN	NaN	NaN	NaN	NaN	NaN	NaN		NaN	NaN	NaN	NaN	NaN	NaN	NaN	NaN	NaN	NaN	NaN	NaN
206	P24547	Impdh;Impdh2	Inosine-5-monophosphate dehydrogenase 2	0.97354	2.4539	1.5769	1.1981	1.6125	1.4639	3.6247	0.36963	0.097161	1.3647	1.0753	0.83009		NaN	NaN	NaN	NaN	NaN	NaN	NaN	NaN	NaN	NaN	NaN	NaN
207	Q8BP00;Q8BP00-2	Iqcb1;Kiaa0036	IQ calmodulin-binding motif-containing protein 1	5.3357	1.4858	0.20466	NaN	NaN	NaN	NaN	NaN	NaN	NaN	NaN	NaN		NaN	NaN	NaN	NaN	NaN	NaN	NaN	NaN	NaN	NaN	NaN	NaN
208	P50580;D3YVH7	Ebp1;Pa2g4;Plfap	IRES-specific cellular trans-acting factor 45 kDa	NaN	NaN	NaN	NaN	NaN	NaN	NaN	NaN	NaN	NaN	NaN	NaN		NaN	NaN	NaN	NaN	NaN	NaN	NaN	NaN	NaN	NaN	NaN	NaN
209	Q8BU30	Iars	Isoleucine--tRNA ligase	1.6476	1.8613	0.68496	1.2541	0.31987	0.27589	2.2991	2.2201	1.219	1.4382	1.2243	1.0462		NaN	NaN	NaN	NaN	NaN	NaN	NaN	NaN	NaN	NaN	NaN	NaN
210	Q61781	Krt1-14;Krt14	Keratin-14	NaN	NaN	NaN	NaN	NaN	NaN	NaN	NaN	NaN	NaN	NaN	NaN		NaN	NaN	NaN	NaN	NaN	NaN	NaN	NaN	NaN	NaN	NaN	NaN
211	Q3UV17	Krt76	Keratin-76	NaN	NaN	NaN	0.0024225	0.35706	158.01	NaN	NaN	NaN	NaN	NaN	NaN		0.0071063	0.022973	3.4966	0.0087112	0.025403	3.1918	NaN	NaN	NaN	0.011733	NaN	NaN
212	Q60749	Khdrbs1	KH domain-containing, RNA-binding, signal transduction-associated protein 1	NaN	NaN	NaN	NaN	NaN	NaN	1.2269	0.71909	0.82083	1.7932	0.9115	0.51043		NaN	NaN	NaN	NaN	NaN	NaN	NaN	NaN	NaN	0.69393	0.95563	0.95367
213	Q61768;P33175;Q8CHF1;P28738;E9QAK5	Khcs;Kif5b;Kns1;Kiaa4086;Kif5;Kif5a;Nkhc1;Kif5c;mKIAA0531;Nkhc2	Kinesin-1 heavy chain	NaN	NaN	NaN	NaN	NaN	NaN	NaN	NaN	NaN	1.5205	0.85919	0.48993		NaN	NaN	NaN	NaN	NaN	NaN	NaN	NaN	NaN	NaN	NaN	NaN
214	Q62318;Q62318-2	Krip1;Tif1b;Trim28	KRIP-1	1.6345	1.5503	0.75689	1.3765	1.0741	0.88765	NaN	NaN	NaN	0.87779	1.0872	1.0638		NaN	NaN	NaN	NaN	NaN	NaN	NaN	NaN	NaN	NaN	NaN	NaN
215	E0CYV0;E9PWE0;F7D432;P23506-2;P23506;F6V9F1;F6TXE3	Pcmt1	L-isoaspartyl protein carboxyl methyltransferase	NaN	NaN	NaN	NaN	NaN	NaN	1.4264	0.7306	0.54433	0.89896	0.71892	0.87833		NaN	NaN	NaN	NaN	NaN	NaN	NaN	NaN	NaN	NaN	NaN	NaN
216	G5E8N5;P06151;D3YZQ9;D3Z736;Q6NXW3;P00342;D3YZE4;D3YVR7	Ldh1;Ldh-1;Ldha	L-lactate dehydrogenase A chain	1.364	1.4121	1.1246	NaN	NaN	NaN	1.1578	0.99765	0.86226	1.5263	0.7814	0.59825		28.097	16.638	0.63768	30.729	9.5684	0.3373	0.90508	1.8403	2.1078	NaN	NaN	NaN
217	P32067;F8WHY1;F6SXM5	Ssb;Ss-b	La autoantigen homolog	NaN	NaN	NaN	NaN	NaN	NaN	0.96492	1.2294	0.93826	NaN	NaN	NaN		NaN	NaN	NaN	NaN	NaN	NaN	NaN	NaN	NaN	NaN	NaN	NaN
218	Q61789;Q61789-2	Lama3	Laminin subunit alpha-3	NaN	NaN	NaN	NaN	NaN	NaN	NaN	NaN	NaN	NaN	NaN	NaN		NaN	NaN	NaN	NaN	NaN	NaN	NaN	NaN	NaN	NaN	NaN	NaN
219	P16110;Q8C253;F6TS28	Lgals3;mCG_6908	Lectin, galactose binding, soluble 3	NaN	NaN	NaN	NaN	NaN	NaN	3.0107	0.91349	0.30415	0.98062	0.77851	0.68828		NaN	NaN	NaN	NaN	NaN	NaN	NaN	NaN	NaN	NaN	NaN	NaN
220	Q922Q8;Q3TF84	Lrrc59;AA959742	Leucine-rich repeat-containing protein 59	NaN	NaN	NaN	NaN	NaN	NaN	1.2828	0.96544	0.78808	1.5453	0.82765	0.69282		NaN	NaN	NaN	NaN	NaN	NaN	NaN	NaN	NaN	NaN	NaN	NaN
221	Q8BFW7;Q8BFW7-5;Q8BFW7-4;Q8BFW7-2;Q8BFW7-3	Lpp	Lipoma-preferred partner homolog	NaN	NaN	NaN	NaN	NaN	NaN	NaN	NaN	NaN	NaN	NaN	NaN		NaN	NaN	NaN	NaN	NaN	NaN	NaN	NaN	NaN	NaN	NaN	NaN
222	Q8BMS1	Hadha	Long chain 3-hydroxyacyl-CoA dehydrogenase	NaN	NaN	NaN	NaN	NaN	NaN	1.432	0.92802	0.63377	0.89055	1.0795	0.22968		NaN	NaN	NaN	NaN	NaN	NaN	NaN	NaN	NaN	NaN	NaN	NaN
223	Q99MN1;Q8R2P8	Kars;mCG_141545	Lysine--tRNA ligase	NaN	NaN	NaN	NaN	NaN	NaN	1.9082	1.8246	0.99114	NaN	NaN	NaN		NaN	NaN	NaN	NaN	NaN	NaN	NaN	NaN	NaN	NaN	NaN	NaN
224	P08249	Mdh2;Mor1	Malate dehydrogenase, mitochondrial	NaN	NaN	NaN	0.58135	0.34614	0.64615	NaN	NaN	NaN	0.56478	1.5003	3.3274		NaN	NaN	NaN	NaN	NaN	NaN	NaN	NaN	NaN	NaN	NaN	NaN
225	Q91VH6	Memo1	Mediator of ErbB2-driven cell motility 1	NaN	NaN	NaN	NaN	NaN	NaN	NaN	NaN	NaN	NaN	NaN	NaN		NaN	NaN	NaN	NaN	NaN	NaN	NaN	NaN	NaN	NaN	NaN	NaN
226	P07091;D3YUT9	Capl;Mts1;S100a4	Metastatic cell protein	1.7565	1.0386	0.65614	0.99776	1.3032	1.1892	1.6679	1.1238	0.90705	1.255	1.0417	0.83272		45.898	78.39	1.8567	NaN	NaN	NaN	NaN	NaN	NaN	1.3215	1.389	0.097243
227	E9QB02;Q68FL6	Mars	Methionine--tRNA ligase	NaN	NaN	NaN	NaN	NaN	NaN	2.6115	1.2073	0.34347	NaN	NaN	NaN		0.89055	0.8854	0.95792	NaN	NaN	NaN	NaN	NaN	NaN	NaN	NaN	NaN
228	Q3ULD5;Q6PD20;Q8K1L7;F6ZNH0	Mccc2	Methylcrotonoyl-CoA carboxylase beta chain, mitochondrial	NaN	NaN	NaN	NaN	NaN	NaN	1.1351	0.5878	0.34579	0.63291	0.42139	0.5778		15.887	19.919	1.2895	NaN	NaN	NaN	NaN	NaN	NaN	NaN	NaN	NaN
229	Q8CF89	Map3k7ip1;Tab1	Mitogen-activated protein kinase kinase kinase 7-interacting protein 1	NaN	NaN	NaN	NaN	NaN	NaN	1.8025	1.0602	0.46594	NaN	NaN	NaN		NaN	NaN	NaN	NaN	NaN	NaN	NaN	NaN	NaN	NaN	NaN	NaN
230	P26041;Q3U111;P26040;P26043;Q7TSG6	Msn;Rdx;Ezr;Vil2	Moesin	NaN	NaN	NaN	NaN	NaN	NaN	NaN	NaN	NaN	NaN	NaN	NaN		NaN	NaN	NaN	NaN	NaN	NaN	NaN	NaN	NaN	NaN	NaN	NaN
231	Q3V3R1	Fthfsdc1;Mthfd1l	Monofunctional C1-tetrahydrofolate synthase, mitochondrial	1.3654	2.6077	2.3859	0.99648	2.194	2.8321	2.1752	1.0778	0.56326	0.94811	0.90067	1.0444		1.9268	9.9432	5.2696	NaN	NaN	NaN	0.92677	1.401	1.034	0.52818	1.0588	1.1863
232	Q3UH59;Q5SV64;Q61879;Q8BXF2	Myh10;RP23-396M19.2-008;RP23-396M19.2-002	Myosin heavy chain 10	0.69696	0.99353	1.7839	0.60345	0.84359	0.76506	0.68951	0.7433	0.49566	0.92581	0.99971	1.0332		1.9284	5.3765	2.6025	NaN	NaN	NaN	NaN	NaN	NaN	NaN	NaN	NaN
233	B3F3T1;Q6URW6;Q6URW6-2	Myh14	Myosin heavy chain 14	NaN	NaN	NaN	NaN	NaN	NaN	2.9527	1.7628	0.69881	NaN	NaN	NaN		NaN	NaN	NaN	NaN	NaN	NaN	NaN	NaN	NaN	NaN	NaN	NaN
234	Q8VDD5;Q69ZX3;O08638;E9QPE7;O08638-2;F7AUR3;E9Q3T2;F2Z494	Myh9	Myosin heavy chain 9	0.83307	1.3792	1.4173	0.65963	0.76749	1.2122	2.0643	1.8057	0.91035	0.98996	0.84607	0.87309		2.5937	7.5621	2.2789	1.6462	1.9444	0.85352	NaN	NaN	NaN	1.3965	0.73288	0.47942
235	P09542;P05977;E9PWG4;P05977-2	Mlc1v;Myl3;Mylc;Myl1;Mylf	Myosin light chain 3	NaN	NaN	NaN	NaN	NaN	NaN	0.4369	0.77585	2.3449	NaN	NaN	NaN		NaN	NaN	NaN	NaN	NaN	NaN	NaN	NaN	NaN	NaN	NaN	NaN
236	Q60605-2;Q60605;E9QLM0;Q8CI43	Myl6;Myln	Myosin light polypeptide 6	4.8829	1.651	0.35857	1.2952	0.83112	0.67574	1.3491	2.5807	1.9192	1.0938	1.0819	1.1652		3.9683	1.3858	0.38416	1.0105	1.098	1.0581	0.74609	3.0936	4.4869	0.63152	0.95786	1.5677
237	Q6ZWQ9;Q3THE2;Q9CQ19;D3YV37	2900073G15Rik;mCG_5400;Mrlc2;Myl12b;Mylc2b	Myosin regulatory light chain 12B	0.81872	1.1521	1.7391	0.98584	0.83913	0.80084	NaN	NaN	NaN	NaN	NaN	NaN		0.98784	0.95182	0.76171	NaN	NaN	NaN	NaN	NaN	NaN	NaN	NaN	NaN
238	Q9WTI7;Q9WTI7-3;Q9WTI7-2;Q9WTI7-4;F8WIE8	Myo1c	Myosin-Ic	NaN	NaN	NaN	NaN	NaN	NaN	NaN	NaN	NaN	1.6285	0.83733	0.53891		10.6	12.159	1.4875	NaN	NaN	NaN	NaN	NaN	NaN	NaN	NaN	NaN
239	Q5SYD0;Q5SYD0-2	Myo1d	Myosin-Id	NaN	NaN	NaN	NaN	NaN	NaN	0.96433	0.99063	0.8624	1.3768	0.91204	0.66515		NaN	NaN	NaN	NaN	NaN	NaN	NaN	NaN	NaN	NaN	NaN	NaN
240	Q62425	Ndufa4	NADH-ubiquinone oxidoreductase MLRQ subunit	NaN	NaN	NaN	NaN	NaN	NaN	0.7519	1.0234	1.3072	1.6364	1.1497	0.97383		13.791	7.4151	0.55712	NaN	NaN	NaN	NaN	NaN	NaN	NaN	NaN	NaN
241	E9PW66;P28656;Q8BSH9	Nap1l1;Nrp;mCG_21331	NAP-1-related protein	1.5726	1.1573	0.87005	1.2085	2.0057	1.8217	2.53	1.2032	0.50793	1.473	0.98526	0.6159		5.371	7.0319	1.3462	0.7825	3.0767	1.0293	NaN	NaN	NaN	0.5317	0.56617	0.71559
242	F6XLC7;Q99K48	Nono	Non-POU domain-containing octamer-binding protein	NaN	NaN	NaN	NaN	NaN	NaN	NaN	NaN	NaN	NaN	NaN	NaN		NaN	NaN	NaN	NaN	NaN	NaN	NaN	NaN	NaN	NaN	NaN	NaN
243	Q61937;Q5SQB5;Q5SQB0;Q9DAY9;E9Q5T3	Npm1;RP23-323L8.2-003;RP23-323L8.2-006;RP23-323L8.2-002	Nucleolar phosphoprotein B23	1.645	0.71567	0.34875	NaN	NaN	NaN	NaN	NaN	NaN	NaN	NaN	NaN		NaN	NaN	NaN	NaN	NaN	NaN	NaN	NaN	NaN	NaN	NaN	NaN
244	P09405	Ncl;Nuc	Nucleolin	0.96006	1.4434	1.519	0.95641	0.6296	0.63143	2.2112	1.5669	0.83807	1.2192	1.0714	1.0131		1.179	1.4595	1.0165	1.8452	0.37562	0.41864	0.71115	1.3273	2.118	NaN	NaN	NaN
245	Q80W85	Npm2	Nucleoplasmin-2	NaN	NaN	NaN	NaN	NaN	NaN	NaN	NaN	NaN	NaN	NaN	NaN		NaN	NaN	NaN	NaN	NaN	NaN	NaN	NaN	NaN	1.0547	1.0926	0.3711
246	E9PZF0;Q01768;P15532;Q5NC80;Q5NC79	Nme2;Nm23;Nme1;RP23-378I13.1-002	Nucleoside diphosphate kinase B	NaN	NaN	NaN	NaN	NaN	NaN	NaN	NaN	NaN	NaN	NaN	NaN		NaN	NaN	NaN	NaN	NaN	NaN	NaN	NaN	NaN	NaN	NaN	NaN
247	P17742;E9Q1E3;F8VPN3	Ppia	Peptidyl-prolyl cis-trans isomerase A	NaN	NaN	NaN	NaN	NaN	NaN	1.2453	0.30152	0.22044	0.67335	1.2148	1.5972		NaN	NaN	NaN	NaN	NaN	NaN	NaN	NaN	NaN	NaN	NaN	NaN
248	P24369	Ppib	Peptidyl-prolyl cis-trans isomerase B	NaN	NaN	NaN	NaN	NaN	NaN	1.3943	0.53264	0.34386	0.70609	0.54539	0.87163		NaN	NaN	NaN	NaN	NaN	NaN	NaN	NaN	NaN	NaN	NaN	NaN
249	P35700;B1AXW6;B1AXW5;G3UW54;B1AXW4	Msp23;Paga;Prdx1;Tdpx2;RP23-177C18.2-006;RP23-177C18.2-004;RP23-177C18.2-002	Peroxiredoxin 1	1.4319	1.3532	0.99993	1.5594	1.8232	1.0975	1.4257	0.63952	0.40867	0.75811	1.058	1.1426		2.4719	4.6135	1.8362	2.5669	2.3597	0.81633	1.0022	1.977	2.0535	0.70402	0.98556	1.2316
250	O08807;B1AZS9	Prdx4;RP23-395K13.3-003	Peroxiredoxin IV	NaN	NaN	NaN	NaN	NaN	NaN	NaN	NaN	NaN	0.74545	1.0019	1.1728		NaN	NaN	NaN	NaN	NaN	NaN	NaN	NaN	NaN	NaN	NaN	NaN
251	Q61171;D3Z4A4	Prdx2;Tdpx1;Tpx	Peroxiredoxin-2	NaN	NaN	NaN	NaN	NaN	NaN	1.1097	0.47435	0.44531	0.69724	1.0247	1.3758		NaN	NaN	NaN	NaN	NaN	NaN	NaN	NaN	NaN	NaN	NaN	NaN
252	Q80UP8	Pit2;Slc20a2	Phosphate transporter 2	NaN	NaN	NaN	NaN	NaN	NaN	NaN	NaN	NaN	NaN	NaN	NaN		NaN	NaN	NaN	NaN	NaN	NaN	NaN	NaN	NaN	NaN	NaN	NaN
253	P09411;P09041	Pgk1;Pgk-1	Phosphoglycerate kinase 1	NaN	NaN	NaN	NaN	NaN	NaN	NaN	NaN	NaN	NaN	NaN	NaN		NaN	NaN	NaN	NaN	NaN	NaN	NaN	NaN	NaN	NaN	NaN	NaN
254	Q9DBJ1;O70250	Pgam1	Phosphoglycerate mutase 1	NaN	NaN	NaN	NaN	NaN	NaN	NaN	NaN	NaN	0.69444	1.4022	2.2154		11.517	3.4831	0.31058	NaN	NaN	NaN	NaN	NaN	NaN	NaN	NaN	NaN
255	Q99K85;Q3U6K9;E9Q6P1	Psa;Psat;Psat1	Phosphohydroxythreonine aminotransferase	NaN	NaN	NaN	NaN	NaN	NaN	NaN	NaN	NaN	NaN	NaN	NaN		NaN	NaN	NaN	NaN	NaN	NaN	NaN	NaN	NaN	NaN	NaN	NaN
256	Q9CY58;Q9CY58-2;Q9CY58-3;Q9CY58-4	Pairbp1;Serbp1	Plasminogen activator inhibitor 1 RNA-binding protein	NaN	NaN	NaN	NaN	NaN	NaN	NaN	NaN	NaN	1.3476	0.98908	0.65354		NaN	NaN	NaN	NaN	NaN	NaN	NaN	NaN	NaN	1.0033	0.44514	0.61176
257	P29341;Q9D4E6;Q62029;Q6PHQ9;A3KFU8;A3KFU5;D3Z5M2;Q91YZ8;A2A5N3;E9PW32;Q8C7D3	Pabp1;Pabpc1;Pabpc3;Pabpc6;mCG_13635;Pabpc2	Polyadenylate-binding protein 1	NaN	NaN	NaN	NaN	NaN	NaN	1.2448	1.1483	0.66907	1.4631	1.3582	0.49796		NaN	NaN	NaN	NaN	NaN	NaN	NaN	NaN	NaN	NaN	NaN	NaN
258	O54724;Q3U4N4;Q3TER0	Ptrf	Polymerase I and transcript release factor	NaN	NaN	NaN	NaN	NaN	NaN	1.5415	0.91322	0.46324	0.92843	0.66833	0.85689		NaN	NaN	NaN	NaN	NaN	NaN	NaN	NaN	NaN	NaN	NaN	NaN
259	Q76MZ3	Ppp2r1a	PP2A subunit A isoform R1-alpha	NaN	NaN	NaN	NaN	NaN	NaN	NaN	NaN	NaN	NaN	NaN	NaN		NaN	NaN	NaN	NaN	NaN	NaN	NaN	NaN	NaN	NaN	NaN	NaN
260	Q9R0E1;F6W3Q8	Plod3	Procollagen-lysine,2-oxoglutarate 5-dioxygenase 3	NaN	NaN	NaN	NaN	NaN	NaN	1.8754	0.97551	0.51282	1.5859	0.71437	0.26305		NaN	NaN	NaN	NaN	NaN	NaN	0.41157	1.4042	3.8663	NaN	NaN	NaN
261	P62962;Q5SX49;CON__P02584	Pfn1;DN-183N8.15-002;RP23-326P7.1-002	Profilin I	NaN	NaN	NaN	NaN	NaN	NaN	1.4892	0.50624	0.38857	0.78972	0.83801	1.1979		11.112	16.233	1.4985	NaN	NaN	NaN	NaN	NaN	NaN	NaN	NaN	NaN
262	P09103;E9Q8G8	P4hb;Pdia1	Prolyl 4-hydroxylase subunit beta	0.68545	0.94797	1.4899	NaN	NaN	NaN	0.53789	0.29992	0.64052	0.5387	0.4249	0.85375		NaN	NaN	NaN	NaN	NaN	NaN	NaN	NaN	NaN	NaN	NaN	NaN
263	Q9R0Q7;E9PXA6;D3Z7C6	Ptges3;Sid3177;Tebp	Prostaglandin E synthase 3	NaN	NaN	NaN	NaN	NaN	NaN	NaN	NaN	NaN	NaN	NaN	NaN		NaN	NaN	NaN	NaN	NaN	NaN	NaN	NaN	NaN	NaN	NaN	NaN
264	B7ZCF1;O88685;A2AGN7;F6Q2E3	Psmc3;RP23-263H8.1-009;Tbp1;RP23-263H8.1-002	Proteasome (Prosome, macropain) 26S subunit ATPase 3	1.2141	1.8617	0.85307	1.0508	1.3052	1.2789	1.5319	1.2223	0.91354	1.2294	1.0034	0.90435		1.212	1.9299	1.481	NaN	NaN	NaN	NaN	NaN	NaN	1.386	1.3241	1.094
265	P62192	Psmc1	Proteasome 26S subunit ATPase 1	0.9356	1.493	1.269	1.1258	1.2947	1.4922	1.6683	1.2398	0.76346	1.4364	1.096	0.82301		2.7412	3.6061	1.3513	0.92861	1.866	2.1535	1.0819	1.209	1.0926	1.3165	1.16	0.91672
266	Q8BVQ9;P46471	Psmc2;Mss1	Proteasome 26S subunit ATPase 2	1.069	1.5468	1.4496	1.0872	1.2912	1.2697	1.7787	1.1518	0.77302	1.385	1.0993	0.87256		1.0424	4.0961	2.7875	1.3395	1.7175	0.97998	0.88999	0.8806	1.0647	0.37887	0.57875	0.6373
267	P54775	Psmc4;Tbp7	Proteasome 26S subunit ATPase 4	0.9613	1.2944	1.5354	0.87567	1.1467	1.2867	1.5758	1.247	0.82834	1.3788	1.0747	0.90635		NaN	NaN	NaN	NaN	NaN	NaN	NaN	NaN	NaN	NaN	NaN	NaN
268	P62196;E9Q0L5	Psmc5;Sug1	Proteasome 26S subunit ATPase 5	0.9821	1.2893	1.5357	0.60753	1.1112	1.4135	1.6454	1.2448	0.86631	1.3641	1.0636	0.82006		1.4034	4.4186	1.9952	NaN	NaN	NaN	0.50324	0.64156	0.90125	1.0386	1.2303	0.95711
269	P62334	Psmc6;Sug2	Proteasome 26S subunit ATPase 6	0.85249	1.1002	1.1136	1.426	1.24	0.89001	1.8285	1.2669	0.835	1.4792	1.1287	1.0497		1.8213	4.5962	1.627	NaN	NaN	NaN	1.0126	0.94637	1.0614	NaN	NaN	NaN
270	Q9R1P4;E9Q3B7	Psma1	Proteasome subunit alpha type-1	0.82703	0.81958	1.0084	1.1207	2.1338	1.2687	1.666	1.0373	0.60678	1.1697	1.2622	0.9554		NaN	NaN	NaN	0.51004	1.519	3.1105	1.3324	0.92529	0.93221	NaN	NaN	NaN
271	E9Q3A4;P49722;Q6ZWV8	Lmpc3;Psma2;mCG_4331	Proteasome subunit alpha type-2	2.1893	3.2859	1.6464	1.001	1.5763	0.91769	1.3926	1.0638	0.75265	1.4822	1.176	0.97774		1.4141	4.6566	2.6587	1.1212	2.1948	1.6704	0.53669	0.60929	1.2889	1.3473	0.87694	0.77532
272	O70435;E0CYL6;F8WH02;E0CZ34	Psma3	Proteasome subunit alpha type-3	NaN	NaN	NaN	1.2878	1.0943	0.96754	1.5638	0.77843	0.59172	1.4495	1.2115	0.9703		1.1676	4.1154	3.2826	NaN	NaN	NaN	0.90791	0.63339	0.74328	NaN	NaN	NaN
273	Q9R1P0;E9PW69;E9Q0X0	Psma4	Proteasome subunit alpha type-4	0.89699	1.2797	1.4526	1.3607	1.7126	1.3542	1.5073	1.0447	0.68157	1.3159	1.129	0.79766		1.5828	4.3029	2.2111	1.2252	2.389	2.0857	NaN	NaN	NaN	1.6919	1.2872	0.7944
274	Q9Z2U1;D3YX79	Psma5;Gm8394	Proteasome subunit alpha type-5	0.89885	0.84501	1.0922	0.98741	1.7075	1.5298	1.3499	0.94838	0.7276	1.5561	1.122	0.90607		NaN	NaN	NaN	0.58079	1.8066	2.9816	NaN	NaN	NaN	NaN	NaN	NaN
275	Q9QUM9;E0CXB1;E0CYT2	Psma6	Proteasome subunit alpha type-6	0.80324	1.275	1.6603	0.95988	1.6969	1.5523	1.51	0.96704	0.73368	1.3481	1.2144	1.0123		1.3583	3.9226	2.2549	0.81695	2.1913	2.7081	0.92507	0.52727	0.45354	NaN	NaN	NaN
276	Q9Z2U0;Q9CWH6;B7ZMS4;F6ZKL1	Psma7;Psma7l;Psma8	Proteasome subunit alpha type-7	1.1631	1.1717	1.1652	1.175	0.88591	0.98734	1.913	1.2489	0.77579	1.5166	1.1294	0.90429		0.52616	1.4996	2.8222	1.0865	1.4096	1.8639	1.1917	1.1611	0.92548	1.2618	1.1892	0.68254
277	O09061	Psmb1	Proteasome subunit beta type-1	0.89023	0.76484	1.0609	0.96276	1.3665	1.3487	NaN	NaN	NaN	1.4269	1.1943	0.76275		1.4391	5.3748	3.7872	0.72294	1.9974	1.8675	0.89894	0.76289	0.81314	1.3021	1.2666	0.88193
278	Q9R1P3	Psmb2	Proteasome subunit beta type-2	NaN	NaN	NaN	0.98022	1.2739	1.5719	1.6685	1.035	0.74589	1.5084	1.1907	0.92883		NaN	NaN	NaN	NaN	NaN	NaN	NaN	NaN	NaN	NaN	NaN	NaN
279	Q9R1P1;D3YUM8	Psmb3	Proteasome subunit beta type-3	NaN	NaN	NaN	1.3468	1.334	1.2609	1.4191	0.833	0.73971	1.5428	1.1824	0.93974		1.1379	3.2333	2.854	1.146	2.4541	2.241	NaN	NaN	NaN	2.2923	1.1255	0.55601
280	P99026	Lmp3;Psmb4	Proteasome subunit beta type-4	NaN	NaN	NaN	NaN	NaN	NaN	1.6171	1.0527	0.42333	1.0317	1.5428	1.0285		NaN	NaN	NaN	NaN	NaN	NaN	0.80056	0.81839	1.1587	NaN	NaN	NaN
281	O55234;D3Z2T2	Psmb5	Proteasome subunit beta type-5	NaN	NaN	NaN	NaN	NaN	NaN	1.6999	1.044	0.72304	1.4423	1.1287	0.84508		NaN	NaN	NaN	NaN	NaN	NaN	NaN	NaN	NaN	NaN	NaN	NaN
282	Q60692	Lmp19;Psmb6	Proteasome subunit beta type-6	0.68261	1.3434	2.026	1.3294	1.6606	1.2809	1.6786	0.80815	0.52465	0.89273	0.71071	0.55636		NaN	NaN	NaN	NaN	NaN	NaN	NaN	NaN	NaN	NaN	NaN	NaN
283	E9QKS7;Q6PDI5;Q6PDI5-2;A2ALV7;A2ALV6	Ecm29;Kiaa0368;AI314180;RP23-211P15.1;RP23-211P15.1-004;RP23-211P15.1-005	Proteasome-associated protein ECM29 homolog	1.1254	1.6513	1.61	NaN	NaN	NaN	NaN	NaN	NaN	NaN	NaN	NaN		NaN	NaN	NaN	NaN	NaN	NaN	NaN	NaN	NaN	NaN	NaN	NaN
284	Q9JIF0;Q80WV6;Q9JIF0-2;Q9JIF0-3;D3Z0A2;F8WH01;Q3TPF5;D3Z3N0;Q9CX58	Hrmt1l2;Mrmt1;Prmt1	Protein arginine N-methyltransferase 1	1.1618	0.6519	0.62342	1.1906	1.5733	1.4826	1.4689	0.98127	0.73664	1.3865	0.73348	0.60018		4.1735	12.618	0.16822	2.6918	1.6103	0.28173	NaN	NaN	NaN	NaN	NaN	NaN
285	Q922R8;Q3TML0	Pdia6;Txndc7	Protein disulfide-isomerase A6	NaN	NaN	NaN	NaN	NaN	NaN	1.4632	0.74782	0.4727	0.9068	0.78698	1.0389		NaN	NaN	NaN	NaN	NaN	NaN	0.87197	1.1145	0.57422	NaN	NaN	NaN
286	Q9JJ28	Fli1;Flii;Fliih	Protein flightless-1 homolog	1.0281	5.7727	6.2422	NaN	NaN	NaN	10.702	0.96091	0.11069	NaN	NaN	NaN		NaN	NaN	NaN	NaN	NaN	NaN	NaN	NaN	NaN	NaN	NaN	NaN
287	Q9D0R8	Lsm12	Protein LSM12 homolog	NaN	NaN	NaN	NaN	NaN	NaN	1.3737	1.1444	1.0525	2.8307	1.4084	0.56475		NaN	NaN	NaN	NaN	NaN	NaN	0.63078	0.93836	1.6244	NaN	NaN	NaN
288	P50543;G5E8Y7;F6SJ35	S100a11;S100c	Protein S100-A11	NaN	NaN	NaN	NaN	NaN	NaN	NaN	NaN	NaN	NaN	NaN	NaN		5.1423	2.2549	0.40801	NaN	NaN	NaN	NaN	NaN	NaN	NaN	NaN	NaN
289	Q9EQU5-2;Q9EQU5;A2BE93;A2BE92	Set;RP23-261D24.1-004;RP23-261D24.1-003	Protein SET	2.9185	1.099	0.34043	NaN	NaN	NaN	NaN	NaN	NaN	0.4337	0.89521	1.0508		NaN	NaN	NaN	NaN	NaN	NaN	NaN	NaN	NaN	NaN	NaN	NaN
290	Q91XY5	Pcdhga3	Protocadherin gamma subfamily A, 3	NaN	NaN	NaN	NaN	NaN	NaN	NaN	NaN	NaN	NaN	NaN	NaN		NaN	NaN	NaN	NaN	NaN	NaN	NaN	NaN	NaN	NaN	NaN	NaN
291	P52480;P52480-2;G3X925;P53657;E9Q509	Pk3;Pkm2;Pykm	Pyruvate kinase isozymes M1/M2	0.84232	1.6584	2.2034	0.9402	1.9848	2.8348	1.4491	0.76928	0.6056	0.98295	0.80768	0.97137		11.455	12.623	1.2178	NaN	NaN	NaN	0.66758	0.51951	0.88321	NaN	NaN	NaN
292	Q8BJM7;Q8BJM7-3;F6VNP0	Rsafd1;Tyw1	Radical S-adenosyl methionine and flavodoxin domain-containing protein 1	NaN	NaN	NaN	NaN	NaN	NaN	NaN	NaN	NaN	1.523	0.90275	0.71275		NaN	NaN	NaN	NaN	NaN	NaN	NaN	NaN	NaN	NaN	NaN	NaN
293	Q9JKF1;F6ZJB0;G3UW45	Iqgap1	Ras GTPase-activating-like protein IQGAP1	5.6052	1.8112	0.33081	1.421	0.8578	0.61129	1.2739	2.71	2.2842	1.1708	1.1734	1.1024		3.8751	0.99321	0.247	1.0238	0.94231	0.8366	0.75121	3.4395	4.5265	0.67613	0.92621	1.2857
294	Q3UQ44	Iqgap2	Ras GTPase-activating-like protein IQGAP2	5.5887	1.8653	0.34415	1.2717	0.80907	0.50147	NaN	NaN	NaN	NaN	NaN	NaN		NaN	NaN	NaN	0.87511	0.91072	0.91058	NaN	NaN	NaN	0.10859	0.20654	0.41161
295	F8VQ29;Q3UQP1	Iqgap3	Ras GTPase-activating-like protein IQGAP3	4.8759	1.2698	0.29156	1.1231	0.64865	0.61347	1.0325	3.7127	3.58	2.3141	2.1087	0.84847		4.977	1.9466	0.34354	NaN	NaN	NaN	0.90046	2.218	3.1638	0.33198	1.0562	3.6343
296	P63001;Q3TLP8;Q05144;Q9ER71;Q8R527;Q9ER71-2;P84096;D3YX61;F2Z463;D3Z3L1;G3UZM2	Rac1;mCG_23557	Ras-related C3 botulinum toxin substrate 1	0.98526	0.98692	0.98285	1.0036	1.0129	1.0028	1.0164	1.0708	1.0342	0.99367	0.9781	0.97475		0.98644	1.0229	0.95328	1.0192	1.015	1.007	0.96835	0.99493	1.068	1.0012	1.0446	1.0408
297	P60764;A2AC13	Rac3;mCG_2150;RP23-84C12.18-002	Ras-related C3 botulinum toxin substrate 3	NaN	NaN	NaN	NaN	NaN	NaN	0.59751	1.0455	1.6719	NaN	NaN	NaN		NaN	NaN	NaN	NaN	NaN	NaN	NaN	NaN	NaN	NaN	NaN	NaN
298	E9PYH8;Q60972;Q60973;A2AFJ1;A2AFI9;F6ZLC6	Rbap48;Rbbp4;Rbap46;Rbbp7;RP23-436I3.1-003;RP23-436I3.1-002	Retinoblastoma-binding protein 4	NaN	NaN	NaN	0.89693	1.1199	1.3592	2.4076	0.97886	0.55227	1.4066	0.91588	0.65902		2.0071	5.1675	1.4227	NaN	NaN	NaN	0.65837	0.917	1.474	0.73867	1.5736	2.6984
299	Q99PT1	Arhgdia;C87222;Gdi1;RhoGDI1	Rho GDP-dissociation inhibitor 1	0.99009	0.93038	0.96379	0.96445	0.96123	1.0127	1.0009	1.0016	1.0094	0.96859	0.98136	1.0154		1.0832	1.2023	1.1125	1.0677	1.0279	0.90972	1.0923	1.0275	0.98155	1.0938	1.0295	0.97403
300	Q61599;D3YWL7	Arhgdib;Gdid4	Rho GDP-dissociation inhibitor 2	1.0202	1.0944	1.1003	1.1514	1.1367	1.0063	0.89153	0.87569	0.95841	1.022	1.0276	0.96023		0.95971	0.96896	1.0273	0.9455	1.1213	1.2405	1.0074	1.0061	1.0084	1.0655	1.1248	1.0903
301	Q9EQT3;Q8VDU1	Arhu;G28k;Rhou;Wrch1;Rhov	Rho GTPase-like protein ARHU	NaN	NaN	NaN	NaN	NaN	NaN	1.0972	1.1298	1.1738	NaN	NaN	NaN		NaN	NaN	NaN	NaN	NaN	NaN	NaN	NaN	NaN	NaN	NaN	NaN
302	Q91V55;D3YYM6;P97461	mCG_22552;Rps5	Ribosomal protein S5	1.1921	1.6709	1.4603	0.8386	0.75495	0.84037	2.0902	1.965	1.1535	1.5448	1.1059	0.94595		2.3152	2.7556	1.1523	1.5852	2.0586	1.3406	0.91185	1.2867	1.2769	1.0828	1.1049	0.91882
303	P60122;D3YW60	Ruvbl1;Tip49;Tip49a	RuvB-like 1	NaN	NaN	NaN	1.0619	2.018	0.85772	NaN	NaN	NaN	1.2273	1.0421	0.70042		NaN	NaN	NaN	NaN	NaN	NaN	NaN	NaN	NaN	NaN	NaN	NaN
304	Q9CQ65	Mtap	S-methyl-5-thioadenosine phosphorylase	2.1574	1.0162	0.66734	1.4544	2.0916	1.3328	1.5655	1.4519	1.2834	0.91478	1.2555	1.5582		2.0766	4.2959	1.2641	NaN	NaN	NaN	0.88167	1.8631	2.3983	1.3981	1.6814	0.72182
305	F8WI94;O55143;O55143-2;Q8R429	Atp2a2;Atp2a1	Sarcoplasmic/endoplasmic reticulum calcium ATPase 1	NaN	NaN	NaN	NaN	NaN	NaN	NaN	NaN	NaN	NaN	NaN	NaN		NaN	NaN	NaN	NaN	NaN	NaN	NaN	NaN	NaN	NaN	NaN	NaN
306	E9Q9F5;O55131;E9Q1G8;Q8C650;E9QMM2;Q8C650-2;F7A4D8;Q9DA97	Cdc10;Sept7	Septin-7	NaN	NaN	NaN	NaN	NaN	NaN	NaN	NaN	NaN	1.5884	0.99654	0.55804		NaN	NaN	NaN	NaN	NaN	NaN	NaN	NaN	NaN	NaN	NaN	NaN
307	Q9Z1Z2	Strap;Unrip	Serine-threonine kinase receptor-associated protein	0.8888	1.9723	1.5629	NaN	NaN	NaN	NaN	NaN	NaN	NaN	NaN	NaN		NaN	NaN	NaN	NaN	NaN	NaN	NaN	NaN	NaN	NaN	NaN	NaN
308	P19324	Cbp1;Hsp47;Serpinh1	Serpin H1	NaN	NaN	NaN	1.2753	1.5989	1.4598	NaN	NaN	NaN	NaN	NaN	NaN		3.5181	7.1091	1.6084	2.9995	3.4141	1.1434	NaN	NaN	NaN	0.83783	0.52	0.68824
309	Q8R0L1;Q8R0L1-2	Stap2	Signal-transducing adaptor protein 2	NaN	NaN	NaN	1.2127	1.2078	1.2553	NaN	NaN	NaN	NaN	NaN	NaN		NaN	NaN	NaN	NaN	NaN	NaN	NaN	NaN	NaN	NaN	NaN	NaN
310	E9Q447;A3KGU7;P16546;A3KGU5;P16546-2	RP23-443G7.6-004;Spna2;Spta2;Sptan1;RP23-443G7.6-001	Spectrin alpha 2	0.08536	0.24847	3.1935	0.10383	0.13363	1.4669	0.76416	0.44848	0.70962	1.2939	0.68043	0.66295		NaN	NaN	NaN	NaN	NaN	NaN	NaN	NaN	NaN	NaN	NaN	NaN
311	Q3UMC0;Q9D3R6;D3Z4J2;Q9D3R6-3;D6RGM7;D3Z0U5	Spaf;Spata5;Katnal2	Spermatogenesis-associated protein 5	1.0821	2.0569	1.8908	0.7015	1.4523	2.2159	2.9134	1.0981	0.39221	1.2517	0.81122	0.70774		1.2582	6.2319	4.8212	0.6094	1.5788	2.0974	1.2625	1.0984	0.85198	1.1855	1.1458	1.1257
312	Q921M3;F8WHW1;Q921M3-2	Kiaa0017;Sf3b3	Splicing factor 3B subunit 3	NaN	NaN	NaN	NaN	NaN	NaN	1.6841	1.2218	0.67115	1.233	1.1688	0.96726		NaN	NaN	NaN	NaN	NaN	NaN	NaN	NaN	NaN	NaN	NaN	NaN
313	Q8VIJ6	Sfpq	Splicing factor, proline- and glutamine-rich	NaN	NaN	NaN	0.5612	0.54677	0.31612	1.2917	0.89413	0.68002	1.1475	0.72242	0.72452		NaN	NaN	NaN	NaN	NaN	NaN	NaN	NaN	NaN	NaN	NaN	NaN
314	Q60598;Q921L6	Cttn;Ems1;mCG_21254	Src substrate cortactin	NaN	NaN	NaN	0.67638	1.3355	2.1945	1.8517	0.87529	0.47198	1.0391	0.80725	0.77041		NaN	NaN	NaN	NaN	NaN	NaN	NaN	NaN	NaN	NaN	NaN	NaN
315	O70456	Mkrn3;Sfn	Stratifin	NaN	NaN	NaN	NaN	NaN	NaN	1.8642	0.9945	0.63731	NaN	NaN	NaN		NaN	NaN	NaN	NaN	NaN	NaN	NaN	NaN	NaN	NaN	NaN	NaN
316	Q9R112;A2ATW7	Sqrdl;RP23-70E1.4-006	Sulfide:quinone oxidoreductase, mitochondrial	NaN	NaN	NaN	NaN	NaN	NaN	NaN	NaN	NaN	2.2073	1.4052	0.72883		NaN	NaN	NaN	NaN	NaN	NaN	NaN	NaN	NaN	NaN	NaN	NaN
317	Q9Z1F9	Sae2;Uba2;Uble1b	SUMO-activating enzyme subunit 2	NaN	NaN	NaN	NaN	NaN	NaN	NaN	NaN	NaN	NaN	NaN	NaN		NaN	NaN	NaN	NaN	NaN	NaN	NaN	NaN	NaN	NaN	NaN	NaN
318	Q7TMK9;G3V018;Q7TMK9-2;G3UZI2;G3UZ48;Q8VHM5;G3UXJ6;A2AW41;G3UWM1	Hnrpq;Nsap1;Nsap1l;Syncrip;Hnrnpr;Hnrpr;RP24-315O23.1-001	Synaptotagmin-binding, cytoplasmic RNA-interacting protein	NaN	NaN	NaN	0.76715	0.64706	0.69187	NaN	NaN	NaN	1.0031	0.75663	0.75518		1.5968	2.6357	1.5957	NaN	NaN	NaN	0.41258	1.167	3.2059	NaN	NaN	NaN
319	P80314	Cct2;Cctb	T-complex protein 1 subunit beta	0.94188	0.95514	0.67857	0.82392	1.0517	1.2351	1.866	1.1701	0.89289	1.1994	1.0644	0.9838		8.3656	8.8378	0.98197	NaN	NaN	NaN	NaN	NaN	NaN	NaN	NaN	NaN
320	P80315;G5E839;G3UYW5;G3UXG2;G3UXF3	Cct4;Cctd	T-complex protein 1 subunit delta	1.2907	1.1356	0.90051	0.83862	1.0414	1.4261	1.6936	1.2743	0.78198	1.1862	1.005	0.95235		1.4508	2.1501	1.8497	0.84602	1.5014	0.99777	NaN	NaN	NaN	NaN	NaN	NaN
321	P80316;E0CZA1	Cct5;Ccte;Kiaa0098	T-complex protein 1 subunit epsilon	1.113	1.2213	1.0565	0.99258	1.1624	1.0407	NaN	NaN	NaN	1.0293	0.9508	0.54128		1.4171	5.8206	2.1403	NaN	NaN	NaN	1.1319	1.9887	1.2679	0.80646	0.89241	0.78473
322	P80313	Cct7;Ccth	T-complex protein 1 subunit eta	NaN	NaN	NaN	NaN	NaN	NaN	1.3025	1.1459	0.75215	NaN	NaN	NaN		NaN	NaN	NaN	NaN	NaN	NaN	0.70408	1.2294	1.8743	NaN	NaN	NaN
323	P80318;E9Q133;Q3U0I3;F6Q609;F6ZVG8	Cct3;Cctg	T-complex protein 1 subunit gamma	1.089	1.0145	0.86576	0.93686	1.1321	1.144	1.605	1.1391	0.82019	1.0004	0.98208	0.827		1.4798	4.0772	1.5635	NaN	NaN	NaN	0.89138	1.162	1.2778	0.85022	0.99767	0.86044
324	P42932	Cct8;Cctq	T-complex protein 1 subunit theta	1.2955	1.098	0.8781	0.80697	0.69801	1.1646	1.6081	1.1634	0.71358	1.1906	1.2389	0.85902		1.7241	2.9133	1.3338	3.1268	3.3523	1.1198	1.052	1.7341	1.1962	NaN	NaN	NaN
325	E9QPA6;P80317;Q61390;B1AT05	Cct6;Cct6a;Cctz;Cctz1	T-complex protein 1 subunit zeta	1.0688	0.8959	0.76594	0.95513	1.0969	1.038	1.2885	0.86296	0.70573	1.0761	0.94883	0.75681		1.5452	4.8528	2.6759	2.0999	2.0064	1.0786	1.5023	1.3962	1.125	0.95726	0.92499	0.96981
326	P10639	Txn;Txn1	Thioredoxin	NaN	NaN	NaN	NaN	NaN	NaN	0.46184	0.58049	1.161	0.50893	1.538	3.6199		NaN	NaN	NaN	NaN	NaN	NaN	NaN	NaN	NaN	NaN	NaN	NaN
327	Q91W90;E9PXX7	Tlp46;Txndc5	Thioredoxin-like protein p46	NaN	NaN	NaN	NaN	NaN	NaN	1.6797	0.7576	0.54168	NaN	NaN	NaN		NaN	NaN	NaN	NaN	NaN	NaN	NaN	NaN	NaN	NaN	NaN	NaN
328	P83940	Tceb1	Transcription elongation factor B polypeptide 1	NaN	NaN	NaN	NaN	NaN	NaN	NaN	NaN	NaN	NaN	NaN	NaN		NaN	NaN	NaN	NaN	NaN	NaN	NaN	NaN	NaN	NaN	NaN	NaN
329	Q8BFY9;Q8BFY9-2;Q99LG2	Kpnb2;Tnpo1;Tnpo2	Transportin-1	NaN	NaN	NaN	NaN	NaN	NaN	0.63171	2.3762	5.0239	NaN	NaN	NaN		NaN	NaN	NaN	NaN	NaN	NaN	NaN	NaN	NaN	NaN	NaN	NaN
330	P17751	Tpi;Tpi1	Triose-phosphate isomerase	1.9583	1.0687	0.61501	NaN	NaN	NaN	NaN	NaN	NaN	1.0343	1.7467	2.1904		NaN	NaN	NaN	NaN	NaN	NaN	NaN	NaN	NaN	NaN	NaN	NaN
331	Q9JHJ0	Tmod3	Tropomodulin-3	0.73006	1.4649	2.3667	0.9769	2.1136	2.3014	2.3118	0.61275	0.36868	1.2954	0.81477	0.69975		NaN	NaN	NaN	1.8031	2.1794	0.6318	NaN	NaN	NaN	NaN	NaN	NaN
332	Q792Z1	mCG_140784;Tcrb-V20;Try10;trypsinogen	Trypsinogen 10	0.095896	0.017263	0.19109	NaN	NaN	NaN	0.00469	0.019257	5.0425	NaN	NaN	NaN		0.0095182	1.2831	142.36	0.015192	0.0021277	0.15263	NaN	NaN	NaN	NaN	NaN	NaN
333	Q7TMM9;Q9CWF2	Tubb2;Tubb2a;Tubb2b	Tubulin beta-2A chain	NaN	NaN	NaN	NaN	NaN	NaN	0.87683	1.66	2.4128	NaN	NaN	NaN		NaN	NaN	NaN	NaN	NaN	NaN	NaN	NaN	NaN	NaN	NaN	NaN
334	P68372;Q9D6F9	Tubb2c;Tubb4	Tubulin beta-2C chain	1.2848	0.84411	0.65205	0.87219	0.98662	1.0373	1.4573	1.5544	0.96896	1.2299	0.92834	0.64329		3.313	4.4679	1.403	2.4363	2.7501	0.72732	0.47985	1.0869	2.5333	0.61439	0.84803	1.2108
335	P99024;CON__ENSEMBL:ENSBTAP00000025008;A2AQ07;G3UZR1	Tubb5	Tubulin beta-5 chain	1.208	0.70661	0.61021	0.83563	0.92668	1.1887	1.3508	1.4944	1.2584	1.3092	1.0339	0.85576		2.9066	3.5421	1.1158	2.2977	1.5464	0.59721	0.65806	1.2556	1.9785	0.46013	0.88332	1.5306
336	Q922F4	Tubb6	Tubulin beta-6 chain	NaN	NaN	NaN	NaN	NaN	NaN	1.7617	2.5203	1.4819	NaN	NaN	NaN		NaN	NaN	NaN	NaN	NaN	NaN	NaN	NaN	NaN	NaN	NaN	NaN
337	P35235;P35235-2	Ptpn11	Tyrosine-protein phosphatase non-receptor type 11	NaN	NaN	NaN	0.91309	1	1.2202	NaN	NaN	NaN	NaN	NaN	NaN		NaN	NaN	NaN	NaN	NaN	NaN	NaN	NaN	NaN	NaN	NaN	NaN
338	Q99LF4	D10Wsu52e	UPF0027 protein C22orf28 homolog	NaN	NaN	NaN	NaN	NaN	NaN	NaN	NaN	NaN	NaN	NaN	NaN		NaN	NaN	NaN	NaN	NaN	NaN	NaN	NaN	NaN	NaN	NaN	NaN
339	Q01853	Vcp	Valosin-containing protein	1.0485	1.9578	1.7738	0.76754	1.5746	1.8787	2.639	1.09	0.47158	1.1057	0.80277	0.82151		1.339	6.1331	4.1518	0.79513	1.595	1.8101	1.2755	1.1111	0.84561	1.0819	1.1242	0.95087
340	G3UY93;Q9Z1Q9;G3UZ22;G3UYW2	Bat6;G7a;Vars;Vars2	Valyl-tRNA synthetase	1.0499	1.4531	1.4662	0.69121	1.0864	1.5083	1.8335	1.1834	0.6661	1.1231	0.91812	0.90814		NaN	NaN	NaN	NaN	NaN	NaN	NaN	NaN	NaN	NaN	NaN	NaN
341	Q99J09;F7D5L2	Mep50;Wdr77	WD repeat-containing protein 77	1.0124	1.445	1.0027	1.2878	2.6181	2.1319	2.0512	1.0697	0.66215	1.2363	0.88987	1.0046		1.6973	5.593	3.0779	1.4165	2.1616	1.716	1.2876	1.2182	0.84935	1.5857	1.7532	0.89363
342	A2AWN8;P59326;E9Q2W5;Q91YT7	mCG_6742;RP23-359C15.7-002;Ythdf1;mCG_118848;RP23-127O5.1-001;Ythdf2	YTH domain family 1	NaN	NaN	NaN	NaN	NaN	NaN	1.1164	1.2217	1.0985	1.6565	1.3466	0.86591		NaN	NaN	NaN	NaN	NaN	NaN	0.61952	0.69181	1.5745	NaN	NaN	NaN
343	Q8BYK6-3;Q8BYK6;F8WIR8;Q8BYK6-2	Ythdf3	YTH domain family protein 3	NaN	NaN	NaN	NaN	NaN	NaN	NaN	NaN	NaN	1.5106	1.5367	1.1437		NaN	NaN	NaN	NaN	NaN	NaN	NaN	NaN	NaN	NaN	NaN	NaN
344	Q62523;Q7TQE2;E9Q625	Zyx	Zyxin	NaN	NaN	NaN	NaN	NaN	NaN	2.126	0.8775	0.33824	0.65442	0.58651	1.1754		NaN	NaN	NaN	NaN	NaN	NaN	NaN	NaN	NaN	NaN	NaN	NaN
345	E9PX78;Q8JZQ9	Eif3b;Eif3s9		1.0842	2.0525	1.2067	NaN	NaN	NaN	2.9644	1.4384	0.62887	1.185	0.84534	0.77896		2.3396	6.7065	3.2097	NaN	NaN	NaN	1.0829	1.0103	1.052	1.0845	1.1649	0.96806
346	E9Q912;E9Q6Q4			1.6015	0.99624	0.61539	1.2644	1.1137	0.90812	0.48885	1.0092	1.9829	0.99161	1.0717	1.0696		1.1965	0.67846	0.50666	0.69566	0.9444	1.1626	0.61842	1.0626	1.6327	0.57828	0.61049	0.94464
347	F6XWB2;P01631			0.0076718	0.0076589	1.0526	NaN	NaN	NaN	NaN	NaN	NaN	0.10601	0.24553	3.0386		NaN	NaN	NaN	NaN	NaN	NaN	0.012075	0.00014701	0.013418	NaN	NaN	NaN
348	P01837			0.016374	0.010707	0.71431	0.046073	0.010559	0.24999	0.039371	NaN	NaN	0.01093	0.00041736	0.25258		0.017572	0.00013956	0.025708	NaN	NaN	NaN	0.020137	4.2313e-06	0.00045322	0.057392	0.001873	0.035896
349	E9Q4Z2			2.3443	1.2075	0.54519	NaN	NaN	NaN	NaN	NaN	NaN	NaN	NaN	NaN		NaN	NaN	NaN	NaN	NaN	NaN	NaN	NaN	NaN	NaN	NaN	NaN
350	E9Q616;F7BRM2			NaN	NaN	NaN	NaN	NaN	NaN	NaN	NaN	NaN	0.86328	0.87059	1.0122		NaN	NaN	NaN	NaN	NaN	NaN	NaN	NaN	NaN	NaN	NaN	NaN
NOTES:
Bold proteins were associated with a SILAC ratio in ≤ 1 experiment
Remaining proteins were associated with a SILAC ratio in ≥ 2 experiments
N.B. SILAC ratios for Rac1 are highlighted in green for ease of referencing
Protein flightless-1 homolog (FLII; highlighted in red) has been extensively characterised in our recent manuscript (see citation below)
Marei H, Carpy A, Woroniuk A, Vennin C, White G, Timpson P, Macek B, Malliri A. Differential Rac1 signalling by guanine nucleotide exchange factors implicates FLII in regulating Rac1-driven cell migration. Nat Commun 2016; 7:10664
	SILAC experiments SILAC labelling: K=Lysine; R=Arginine
	SF-Rac1 alone expressing cells	L=LIGHT K0+R0
	SF-Rac1+ Tiam1 WT/ SF-Rac1+ Tiam1 GEF* co-expressing cells	M=MEDIUM K4+R6
	SF-Rac1+ P-Rex1 WT/SF-Rac1+ P-Rex1 GEF* co-expressing cells	H=HEAVY K8+R10
	Reverse SILAC experiments SILAC labelling: K=Lysine; R=Arginine
	SF-Rac1 alone expressing cells	L=LIGHT K0+R0
	SF-Rac1+ Tiam1 WT/ SF-Rac1+ Tiam1 GEF* co-expressing cells	H=HEAVY K8+R10
	SF-Rac1+ P-Rex1 WT/SF-Rac1+ P-Rex1 GEF* co-expressing cells	M=MEDIUM K4+R6
	SILAC and reverse SILAC sets:
	Set1= SF-Rac1+Tiam1 WT and SF-Rac1+P-Rex1 WT co-expressing cells relative to cells expressing SF-Rac1 alone
	Set2= SF-Rac1+Tiam1 GEF* and SF-Rac1+P-Rex1 GEF* co-expressing cells relative to cells expressing SF-Rac1 alone

## Sheet: Table S.2
Table S.2 List of protein with SILAC ratios in ≥ 2 SILAC SF-TAP experiments
				First SILAC Pair (Exp1)													Second SILAC Pair (Exp2)
ID	Protein IDs	Gene Names	Protein Names	Ratio M/L Normalised Set1	Ratio H/L Normalised Set1	Ratio H/M Normalised Set1	Ratio M/L Normalised Set2	Ratio H/L Normalised Set2	Ratio H/M Normalised Set2	Ratio M/L Normalised Reverse_SILAC Set1	Ratio H/L Normalised Reverse_SILAC Set1	Ratio H/M Normalised Reverse_SILAC Set1	Ratio M/L Normalised Reverse_SILAC Set2	Ratio H/L Normalised Reverse_SILAC Set2	Ratio H/M Normalised Reverse_SILAC Set2		Ratio M/L Normalised Set1	Ratio H/L Normalised Set1	Ratio H/M Normalised Set1	Ratio M/L Normalised Set2	Ratio H/L Normalised Set2	Ratio H/M Normalised Set2	Ratio M/L Normalised Reverse_SILAC Set1	Ratio H/L Normalised Reverse_SILAC Set1	Ratio H/M Normalised Reverse_SILAC Set1	Ratio M/L Normalised Reverse_SILAC Set2	Ratio H/L Normalised Reverse_SILAC Set2	Ratio H/M Normalised Reverse_SILAC Set2
1	P62259;F6WA09;D6REF3	Ywhae	14-3-3 protein epsilon	0.73159	0.67576	0.73555	0.69403	1.4781	2.4176	1.1116	0.91143	0.81049	0.95928	1.3387	1.5274		NaN	NaN	NaN	NaN	NaN	NaN	NaN	NaN	NaN	NaN	NaN	NaN
2	P61982;P68510	Ywhag;Ywhah	14-3-3 protein gamma	0.99333	0.86403	0.95589	NaN	NaN	NaN	1.4886	0.64158	0.39407	1.3564	1.0875	1.0288		20.558	29.14	1.466	NaN	NaN	NaN	NaN	NaN	NaN	NaN	NaN	NaN
3	P63101;D3YXN6;D3YXF4;D3YW45	Ywhaz	14-3-3 protein zeta/delta	0.74622	0.98876	0.81234	0.47247	0.82833	1.4682	1.2474	0.74122	0.30854	0.94082	1.1605	1.3736		5.5299	5.329	1.4636	NaN	NaN	NaN	0.39716	1.0573	2.9246	NaN	NaN	NaN
4	Q3TXS7;D6RGR5	Psmd1	26S proteasome non-ATPase regulatory subunit 1	1.0786	1.4242	1.4395	1.0467	0.93982	0.79338	1.4802	1.2647	1.0391	1.2613	1.0634	0.9129		1.7118	4.4326	1.3764	NaN	NaN	NaN	NaN	NaN	NaN	1.2588	1.2528	0.89156
5	Q8BG32;F6Z0Q9;G3UYH2;G3UYL3;G3UYI4;G3UXL5;G3UWW7;G3UX15;G3UYL8;G3UWV7;G3UX67;G3UZ28	Psmd11	26S proteasome non-ATPase regulatory subunit 11	0.81432	1.3094	1.3691	1.1161	1.816	1.2886	1.732	1.3134	0.85832	1.3924	1.0941	0.92124		1.4737	4.4434	1.0917	NaN	NaN	NaN	1.7206	1.2346	0.7909	1.6478	1.4067	0.98054
6	Q9D8W5;B1AT36;Q3TRH2	Psmd12;RP23-319N7.1-002	26S proteasome non-ATPase regulatory subunit 12	0.7709	1.0858	1.432	1.3192	1.8788	1.5027	1.5776	1.2458	0.85093	1.3806	1.1665	0.8966		1.5877	5.9006	3.4538	1.3584	2.3465	1.1181	1.4857	1.3452	0.97421	NaN	NaN	NaN
7	Q9WVJ2;E9Q5I9;F6ZQQ3;E9Q0U1;F6PXS6	Psmd13	26S proteasome non-ATPase regulatory subunit 13	1.162	1.777	1.3502	1.2223	1.9538	1.6501	1.6734	1.3403	0.84005	1.2392	1.0647	0.82384		2.2092	4.3185	1.1858	NaN	NaN	NaN	NaN	NaN	NaN	NaN	NaN	NaN
8	O35593;F6SAH4	Pad1;Psmd14	26S proteasome non-ATPase regulatory subunit 14	NaN	NaN	NaN	NaN	NaN	NaN	NaN	NaN	NaN	1.1355	1.185	0.95184		1.1927	3.9	2.3482	NaN	NaN	NaN	NaN	NaN	NaN	NaN	NaN	NaN
9	Q8VDM4;Q80V77;E9Q2S8	Psmd2	26S proteasome non-ATPase regulatory subunit 2	0.98056	1.296	1.4384	1.1141	1.5308	1.2612	1.5928	1.2344	0.72116	1.3673	1.0751	0.88959		1.7987	5.2814	2.1751	1.6338	2.1994	1.2472	1.482	1.4007	1.0902	1.3103	1.4982	1.454
10	P14685;F7B7L8	P91a;Psmd3;Tstap91a	26S proteasome non-ATPase regulatory subunit 3	0.91939	1.3339	1.7279	1.1993	1.459	1.3074	1.7737	1.3166	0.84969	1.2817	1.1109	0.99972		1.5795	3.5745	2.9227	NaN	NaN	NaN	NaN	NaN	NaN	1.2669	1.0476	0.94851
11	O35226-2;O35226;O35226-3;O35226-4;O35226-5;F7AI87	Mcb1;Psmd4	26S proteasome non-ATPase regulatory subunit 4	NaN	NaN	NaN	0.87845	1.7459	1.5103	2.0438	1.3197	0.56151	2.2724	1.0143	0.42883		NaN	NaN	NaN	NaN	NaN	NaN	NaN	NaN	NaN	1.3837	0.73991	0.75751
12	Q8BJY1	Kiaa0072;Psmd5	26S proteasome non-ATPase regulatory subunit 5	NaN	NaN	NaN	NaN	NaN	NaN	1.2422	1.195	1.1345	1.364	0.86193	0.76991		NaN	NaN	NaN	NaN	NaN	NaN	NaN	NaN	NaN	1.1524	2.0549	0.62376
13	Q99JI4	Psmd6	26S proteasome non-ATPase regulatory subunit 6	0.81731	1.1778	1.1905	1.0073	1.1655	1.1085	1.4756	1.229	0.80732	1.3237	1.0309	0.89368		1.7784	4.3855	1.3107	NaN	NaN	NaN	NaN	NaN	NaN	0.82734	1.2942	1.7056
14	P26516	Mov34;Mov-34;Psmd7	26S proteasome non-ATPase regulatory subunit 7	0.89515	0.99575	1.1497	0.9203	1.4566	1.8017	1.67	1.1841	0.78632	1.1715	1.0518	0.86336		NaN	NaN	NaN	NaN	NaN	NaN	NaN	NaN	NaN	NaN	NaN	NaN
15	Q9CX56	Psmd8	26S proteasome non-ATPase regulatory subunit 8	NaN	NaN	NaN	NaN	NaN	NaN	1.3065	1.1765	0.59577	1.4154	1.1064	0.83985		NaN	NaN	NaN	NaN	NaN	NaN	NaN	NaN	NaN	1.741	1.3971	1.0163
16	Q9D0K2;Q3UJQ9	Oxct;Oxct1;Scot	3-oxoacid-CoA transferase 1	NaN	NaN	NaN	NaN	NaN	NaN	1.9725	0.85293	0.26698	0.57745	0.56284	1.0786		2.8817	0.54245	0.59415	NaN	NaN	NaN	NaN	NaN	NaN	NaN	NaN	NaN
17	P35979;D3YX33;F8VQK7	Rpl12;Gm4957;mCG_49189	39S ribosomal protein L12, mitochondrial	NaN	NaN	NaN	NaN	NaN	NaN	2.1609	2.5035	1.2524	1.0463	0.96831	0.99228		NaN	NaN	NaN	NaN	NaN	NaN	NaN	NaN	NaN	2.4052	2.2482	1.0226
18	P63325;Q3UW83	Rps10;RP24-535O17.1-002	40S ribosomal protein S10	1.1667	1.5031	1.3645	0.79127	0.8044	1.0819	2.0242	1.7926	1.0285	1.3493	0.82756	0.51419		NaN	NaN	NaN	NaN	NaN	NaN	NaN	NaN	NaN	1.0118	1.1646	0.95151
19	Q6ZWZ6;P63323;D3Z6B6;D3Z1P4	mCG_132913;mCG_6749;Rps12;Gm5462;mCG_4283;Gm10063	40S ribosomal protein S12	NaN	NaN	NaN	NaN	NaN	NaN	1.4571	1.6196	0.809	1.2401	1.2285	1.2346		49.132	36.335	0.77389	NaN	NaN	NaN	NaN	NaN	NaN	NaN	NaN	NaN
20	P62301;Q921R2	Rps13	40S ribosomal protein S13	1.2312	1.7397	1.5358	1.0471	0.85282	0.74638	2.2891	2.1514	1.0614	0.9214	1.1615	0.44248		2.2702	3.3535	0.99328	1.8097	1.5552	0.57315	1.2656	1.3924	1.2701	0.95157	1.3925	1.3367
21	P62264;D3Z1P6;D3Z7I1;D3YVF4	Rps14;Gm5805	40S ribosomal protein S14	0.95536	1.6074	1.6889	0.8221	0.6886	0.83204	2.0092	1.7684	0.95266	1.68	1.2862	0.83126		2.0065	3.4998	1.3927	1.221	2.591	2.2148	0.68288	1.295	2.0421	NaN	NaN	NaN
22	D3YXU0;P62245;F8WJ41;D3YVB4;D3Z712;D3Z7W9	Gm7263;Rps15a;Gm5623;mCG_50271	40S ribosomal protein S15a	NaN	NaN	NaN	NaN	NaN	NaN	1.7092	1.3029	0.77166	0.95821	0.79175	0.41041		2.4215	2.0196	0.73581	1.2544	1.4028	0.53106	NaN	NaN	NaN	NaN	NaN	NaN
23	P14131	Rps16	40S ribosomal protein S16	1.2553	1.7357	1.267	0.97173	0.94207	1.0356	1.9482	1.9992	1.0279	1.2814	1.0101	0.88039		1.8067	2.8024	0.97344	1.41	1.9271	0.94128	1.0344	1.5236	1.4993	1.0267	1.4607	1.2197
24	F7BBI3;P63276;D3Z173	Rps17;Gm5215	40S ribosomal protein S17	NaN	NaN	NaN	NaN	NaN	NaN	2.1966	1.6953	0.89375	1.6475	1.2774	0.80114		2.3272	1.9794	1.2912	NaN	NaN	NaN	NaN	NaN	NaN	NaN	NaN	NaN
25	F5H8M6;P62270;G3UZW2;F6YVP7;D3YWV7	Rps18	40S ribosomal protein S18	1.191	1.5371	1.3828	0.70494	0.81706	1.1838	1.9369	1.6773	0.95478	1.4686	1.121	0.86999		2.2066	2.9407	1.2837	1.2662	1.07	1.1262	1.1217	1.4899	1.2805	1.2826	1.3178	1.0712
26	F8VQH5;Q9CZX8;D3Z722;D3Z5R8;F6Q5Z8;D3YUG3;D3YUT3;F8VQL3	Rps19	40S ribosomal protein S19	1.197	1.5025	1.6356	0.80253	0.88856	1.1251	1.8326	1.7386	0.94603	1.3521	0.82992	0.75264		1.8372	2.8841	1.4348	1.2694	1.8295	1.363	0.95597	1.7386	1.4614	0.67081	1.1135	1.5496
27	D3YWA0;E9PV46;P25444;F6YTZ4;D3YWJ3;D3YVC1;D3Z659;D3YWT9;D3Z536;F8VQ36;E9Q1N8	Gm6139;Llrep3;Rps2;Rps4;Gm4968;mCG_49675;Gm5921;Gm8225	40S ribosomal protein S2	0.95632	1.7977	1.4175	0.89341	0.81461	0.95967	2.1739	2.058	0.93751	1.6818	1.312	0.82149		4.4637	4.6313	1.0339	1.8418	1.9659	0.69268	1.3033	1.5212	1.2525	0.9874	1.54	0.8761
28	P60867	Rps20	40S ribosomal protein S20	1.1422	1.2389	1.4566	0.87106	0.69328	0.84735	1.9887	1.974	0.88105	1.5859	1.1778	0.75724		2.1267	2.9396	1.3511	1.0464	1.6559	1.6527	0.97829	1.3165	1.0735	1.1449	1.4137	1.1488
29	P62849;Q9D7P1;E9Q3V8;P62849-3;P62849-2	Rps24	40S ribosomal protein S24	NaN	NaN	NaN	NaN	NaN	NaN	2.7914	2.3468	0.90123	1.6996	1.3153	1.0986		2.8901	3.4918	1.4447	2.2692	1.9016	0.68079	NaN	NaN	NaN	0.96538	1.4644	1.1252
30	D3YXG3;P62852	Gm4963;Rps25	40S ribosomal protein S25	NaN	NaN	NaN	NaN	NaN	NaN	NaN	NaN	NaN	1.1155	0.77207	0.91564		NaN	NaN	NaN	NaN	NaN	NaN	1.1075	1.8358	1.8814	NaN	NaN	NaN
31	P62855	Rps26	40S ribosomal protein S26	NaN	NaN	NaN	NaN	NaN	NaN	1.7051	1.6217	0.9264	1.9587	1.6159	1.0791		2.8024	3.5404	1.3058	2.3323	2.2098	0.86617	NaN	NaN	NaN	NaN	NaN	NaN
32	P62983	Rps27a;Uba80;Ubcep1	40S ribosomal protein S27a	0.89546	0.8173	0.92064	0.81718	0.70337	0.87486	0.68824	0.72115	1.0801	0.59728	0.66988	1.143		1.0162	0.63974	0.68132	0.77901	0.76086	1.1246	0.52055	0.61278	1.2822	0.49158	0.68216	1.4837
33	P62858;D3YVD9;G3UYV7	Rps28;Gm12943;mCG_49140	40S ribosomal protein S28	0.25778	0.41374	1.64	NaN	NaN	NaN	1.9562	1.9491	1.0845	1.4207	1.3337	0.96935		1.6212	2.7505	1.0752	NaN	NaN	NaN	1.1556	1.5322	1.2891	NaN	NaN	NaN
34	P62908;D3YV43	Rps3	40S ribosomal protein S3	1.2643	1.8946	1.5292	0.92025	0.71313	0.91532	1.9749	1.8854	1.0113	1.5805	1.1728	0.76838		2.1388	2.9447	1.265	1.5008	1.5282	1.2117	1.0322	1.2608	1.3217	1.0326	1.2538	1.2394
35	D3Z6C3;P97351;D3Z7W7	Gm10119;Rps3a;Gm9000	40S ribosomal protein S3a	1.2007	1.6471	1.5194	0.84581	0.72331	0.83327	1.8838	1.8804	0.99226	1.4237	1.4468	0.89712		2.2337	2.9028	1.2812	1.3695	1.9444	1.1775	0.85117	0.76023	1.2269	NaN	NaN	NaN
36	P62702;Q545F8;Q3V1Z5	Rps4;Rps4x;mCG_49215;RP23-251M14.2-001;Rps4y2	40S ribosomal protein S4, X isoform	1.2531	1.6536	1.1509	0.87702	0.69081	0.63976	2.0442	1.9361	1.1868	1.7	1.258	0.91851		2.7848	3.925	1.1686	1.6151	1.7845	1.307	1.0446	0.97594	0.78209	NaN	NaN	NaN
37	P62754;D3Z6N6;D3YX41	Rps6;mCG_22088;Gm16409	40S ribosomal protein S6	1.1223	2.2377	1.8057	0.78087	0.80746	1.2364	1.6655	1.8353	1.2851	1.0432	0.84246	0.79158		NaN	NaN	NaN	NaN	NaN	NaN	1.0767	1.0033	0.96145	1.2123	1.6889	1.5634
38	G3XA55;P62242;Q5SZV3;D3YW44	Rps8;mCG_7626;OTTMUSG00000000623;RP23-169M24.1-001;Gm5121	40S ribosomal protein S8	1.1414	1.6806	1.655	0.65099	0.85408	1.09	2.2102	1.7929	0.95374	1.7137	1.3909	0.77684		2.2714	2.6496	0.69063	0.92813	1.0129	0.71937	1.6077	1.9723	1.3709	1.1172	1.4715	1.0604
39	Q6ZWN5;Q9CXW7;D3YWH9;F7CJS8;D3Z673;D3YUV6	Rps9	40S ribosomal protein S9	1.2441	1.7734	1.5957	0.83108	0.7229	0.87288	2.0127	1.9874	0.93605	1.3503	1.0031	0.72256		2.2473	3.4356	1.1907	1.7216	1.9549	1.3577	1.2107	1.3768	0.99952	1.143	1.3664	1.5212
40	P14206;D3YTT7	Lamr1;P40-8;Rpsa;Gm9819;mCG_2650	40S ribosomal protein SA	1.1226	1.4828	1.0816	0.81032	0.75708	0.96417	1.7051	1.508	1.0088	1.4603	1.0011	0.77497		1.7587	2.0237	0.67622	NaN	NaN	NaN	0.83375	1.8086	2.989	0.8633	0.42579	0.67407
41	P63038;P63038-2;D3Z2F2;D3Z7J9	Hsp60;Hspd1	60 kDa heat shock protein, mitochondrial	NaN	NaN	NaN	NaN	NaN	NaN	2.0808	0.95066	0.56818	1.02	0.87359	1.0469		47.313	25.525	0.60431	236.37	125.24	0.59848	NaN	NaN	NaN	NaN	NaN	NaN
42	P99027;G3UW69	Rplp2	60S acidic ribosomal protein P2	0.6088	0.71016	1.2701	2.3849	0.77711	0.37632	1.6957	1.8847	1.2816	1.0082	0.98127	1.1781		NaN	NaN	NaN	NaN	NaN	NaN	NaN	NaN	NaN	NaN	NaN	NaN
43	Q5XJF6;P53026;D3YXT2;D6RE43	mCG_123122;mCG_18533;RP24-68J3.3-001;Rpl10a;Nedd6;Nedd-6	60S ribosomal protein L10a	NaN	NaN	NaN	NaN	NaN	NaN	2.277	2.5353	1.0302	1.082	0.7897	0.99245		NaN	NaN	NaN	NaN	NaN	NaN	NaN	NaN	NaN	NaN	NaN	NaN
44	P14869;E9Q070;D3YVM5	Arbp;Rplp0	60S ribosomal protein L10E	0.68257	0.95702	1.331	1.3557	0.91021	0.732	2.0321	2.4809	1.2591	0.95395	0.87315	1.0037		2.6455	6.7353	1.0413	NaN	NaN	NaN	1.3022	1.5977	1.1873	1.6312	1.6791	0.89565
45	D3Z3K1;E9PYL9;Q9CXW4;E9PZB3;D3YW69;A2BH06	Gm5093;mCG_11809;Rpl11;Gm7589;RP23-49E16.1-002	60S ribosomal protein L11	0.36452	0.60518	0.85253	1.3124	0.57724	0.40428	1.601	1.997	0.98121	0.99872	0.83173	0.76932		3.6522	3.6828	0.94803	1.4817	1.8811	0.82336	1.1742	1.4927	1.439	1.7965	1.409	1.1585
46	P47963;E9PZ94;D3YX54	Rpl13;Gm9026;mCG_6146	60S ribosomal protein L13	0.83983	0.91977	1.0342	NaN	NaN	NaN	1.3657	2.0569	1.7253	0.81432	0.6605	0.92875		4.1918	6.7033	1.5315	NaN	NaN	NaN	NaN	NaN	NaN	NaN	NaN	NaN
47	E9PWH9;E9QAZ2;F8WI79;Q9CZM2;E9Q1X1;D3Z0H4;B8JKK2	Rpl15	60S ribosomal protein L15	NaN	NaN	NaN	NaN	NaN	NaN	1.7079	2.7072	1.4808	NaN	NaN	NaN		2.6461	3.8296	1.4961	NaN	NaN	NaN	NaN	NaN	NaN	NaN	NaN	NaN
48	D3YWP3;D3Z1D6;P62751;F8WH61;D3Z5J8;D3Z5J9;D3YW72;D3YU46;D3YU45	Gm3174;mCG_1034428;Gm10335;Rpl23a;Gm8112;Gm8137	60S ribosomal protein L23a	NaN	NaN	NaN	NaN	NaN	NaN	1.3889	2.3829	1.467	0.871	1.18	0.66237		NaN	NaN	NaN	NaN	NaN	NaN	1.1487	2.2032	2.1698	NaN	NaN	NaN
49	P62830;A2A6F8	Rpl23	60S ribosomal protein L23a	NaN	NaN	NaN	NaN	NaN	NaN	1.9856	1.4318	0.90983	2.3	1.759	0.96279		1.6774	1.8343	1.8357	NaN	NaN	NaN	NaN	NaN	NaN	NaN	NaN	NaN
50	P27659;D3YZ47	Rpl3;100048210	60S ribosomal protein L3	NaN	NaN	NaN	NaN	NaN	NaN	1.2172	1.8299	1.0665	1.66	1.0895	0.78441		3.0043	4.8881	1.1253	NaN	NaN	NaN	NaN	NaN	NaN	NaN	NaN	NaN
51	P62889;D3YU37;D3YU72;F7CZ57	Rpl30;Gm6109	60S ribosomal protein L30	NaN	NaN	NaN	NaN	NaN	NaN	1.3881	2.0418	1.3777	NaN	NaN	NaN		3.1152	3.9823	1.1898	NaN	NaN	NaN	NaN	NaN	NaN	NaN	NaN	NaN
52	P62900;E9Q4I3	Rpl31	60S ribosomal protein L31	NaN	NaN	NaN	NaN	NaN	NaN	1.4185	2.2783	1.3568	0.97924	1.1201	1.0311		4.0744	5.7174	1.2208	NaN	NaN	NaN	NaN	NaN	NaN	NaN	NaN	NaN
53	Q9D8E6	Rpl4	60S ribosomal protein L4	NaN	NaN	NaN	NaN	NaN	NaN	2.8622	3.3467	1.4199	NaN	NaN	NaN		2.8032	4.7796	2.1539	NaN	NaN	NaN	0.97347	1.057	0.71485	NaN	NaN	NaN
54	Q5SWU9-2;Q5SWU9;E9PUB1;D3Z0B3	Acac;Acaca;Gm738	Acetyl-CoA carboxylase 1	2.0717	1.0306	0.52747	1.0672	1.0017	0.87541	1.3452	2.0962	1.5791	NaN	NaN	NaN		1.4271	2.7617	1.0051	NaN	NaN	NaN	0.98631	1.5936	1.5925	NaN	NaN	NaN
55	Q99JY9	Actr3;Arp3	Actin-like protein 3	NaN	NaN	NaN	0.66559	0.61989	1.1774	1.8379	0.62181	0.43275	1.0669	0.66803	0.73319		NaN	NaN	NaN	NaN	NaN	NaN	NaN	NaN	NaN	NaN	NaN	NaN
56	Q8R5C5;E0CYB4;E0CZD4	Actr1b	Actin-related protein 1B	1.1831	1.1643	1.0796	NaN	NaN	NaN	NaN	NaN	NaN	NaN	NaN	NaN		NaN	NaN	NaN	NaN	NaN	NaN	NaN	NaN	NaN	1.1281	1.7696	1.7903
57	Q9WV32;D3Z6S0	Arpc1b	Actin-related protein 2/3 complex subunit 1B	NaN	NaN	NaN	NaN	NaN	NaN	1.7838	0.51966	0.36606	1.2701	0.74688	0.52095		NaN	NaN	NaN	NaN	NaN	NaN	NaN	NaN	NaN	0.94149	1.6604	1.5069
58	P59999;E9PWA7	Arc20;Arpc4	Actin-related protein 2/3 complex subunit 4	NaN	NaN	NaN	NaN	NaN	NaN	1.4011	0.56707	0.31875	1.5119	0.72827	0.56815		NaN	NaN	NaN	1.5578	1.3487	1.0465	NaN	NaN	NaN	NaN	NaN	NaN
59	P17426;P17426-2;P17427;E9PWD0	Adtaa;Ap2a1;Clapa1;Adtab;Ap2a2	Adaptor protein complex AP-2 subunit alpha-1	NaN	NaN	NaN	NaN	NaN	NaN	NaN	NaN	NaN	1.2012	0.39017	0.73912		27.048	12.915	0.53152	NaN	NaN	NaN	NaN	NaN	NaN	NaN	NaN	NaN
60	P84091;Q3TWV4	Ap2m1;Clapm1;mCG_128452	Adaptor protein complex AP-2 subunit mu	NaN	NaN	NaN	NaN	NaN	NaN	NaN	NaN	NaN	1.5937	1.0911	0.64345		NaN	NaN	NaN	NaN	NaN	NaN	NaN	NaN	NaN	0.72453	1.2065	1.1821
61	P51881;P48962;Q3V132	Ant2;Slc25a5;Anc1;Ant1;Slc25a4	Adenine nucleotide translocator 2	NaN	NaN	NaN	0.19561	0.15794	0.56263	NaN	NaN	NaN	NaN	NaN	NaN		NaN	NaN	NaN	NaN	NaN	NaN	0.97042	1.6171	1.8872	NaN	NaN	NaN
62	Q9JKV1;D3YUD8	Adrm1;Gp110	Adhesion-regulating molecule 1	1.0747	1.654	1.4851	1.12	1.4043	1.1091	1.7139	1.1506	0.83774	1.057	1.0859	1.1835		1.3151	3.9649	2.8002	NaN	NaN	NaN	0.92768	0.8562	0.951	1.1533	1.1867	1.0579
63	P68033;P68134	Actc;Actc1;Acta;Acta1	Alpha-actin-1	0.98728	1.5883	1.526	0.89465	1.6133	1.8526	2.5141	1.397	0.53911	1.2384	0.93653	0.8752		NaN	NaN	NaN	2.5079	2.0864	0.45595	NaN	NaN	NaN	NaN	NaN	NaN
64	Q7TPR4;A1BN54;G3UW84;Q9JI91;O88990;D3Z0L8;D3Z761;D3YY95	Actn1;Actn1a	Alpha-actinin-1	0.94354	1.4515	1.4695	0.70291	1.6237	2.4905	1.8752	1.0454	0.6613	1.545	0.98683	0.75752		0.95509	6.0153	6.4975	1.9656	1.7676	1.2869	0.84143	1.4852	1.8854	0.68846	0.71795	0.81366
65	P61164	Actr1a;Ctrn1	Alpha-centractin	NaN	NaN	NaN	1.02	1.687	1.7715	2.2975	0.49422	0.44019	1.3969	0.79924	0.43575		0.94522	3.2959	3.6197	NaN	NaN	NaN	NaN	NaN	NaN	1.2361	1.482	1.3012
66	P68369;P05214	Tuba1;Tuba1a;Tuba3;Tuba3a;Tuba3b;Tuba7	Alpha-tubulin 1	1.1774	0.95174	0.87168	NaN	NaN	NaN	NaN	NaN	NaN	NaN	NaN	NaN		NaN	NaN	NaN	NaN	NaN	NaN	NaN	NaN	NaN	0.81372	0.87951	1.6382
67	Q3UZG4;P31230	Aimp1;Scye1;Emap2	Aminoacyl tRNA synthase complex-interacting multifunctional protein 1	NaN	NaN	NaN	NaN	NaN	NaN	2.5142	1.7925	0.95071	NaN	NaN	NaN		0.0072467	0.76707	0.51781	NaN	NaN	NaN	NaN	NaN	NaN	NaN	NaN	NaN
68	Q80UP5;F7B209;G3X9A8;Q6PD24	Ankrd13;Ankrd13a	Ankyrin repeat domain-containing protein 13A	0.85722	0.64259	0.71641	0.95214	0.78637	0.60241	0.4466	0.52989	1.2743	0.57754	0.69404	1.7249		0.57878	NaN	NaN	0.6881	NaN	NaN	0.065396	0.38303	6.4104	NaN	NaN	NaN
69	Q9D0I9	Rars	Arginine--tRNA ligase	NaN	NaN	NaN	NaN	NaN	NaN	2.1821	2.0323	0.87311	NaN	NaN	NaN		3.1414	5.3374	1.3021	NaN	NaN	NaN	0.8539	0.58608	0.64928	NaN	NaN	NaN
70	Q922B2	Dars	Aspartate--tRNA ligase	1.3349	0.94781	0.68206	NaN	NaN	NaN	1.7161	1.9013	1.171	0.21887	0.25673	1.0411		NaN	NaN	NaN	NaN	NaN	NaN	NaN	NaN	NaN	NaN	NaN	NaN
71	Q9Z2W0;Q8BPW9	Dnpep	Aspartyl aminopeptidase	NaN	NaN	NaN	0.47145	0.97356	2.2145	NaN	NaN	NaN	1.324	0.78766	0.75153		NaN	NaN	NaN	NaN	NaN	NaN	NaN	NaN	NaN	NaN	NaN	NaN
72	Q7TQH0-2;Q3TGG2;Q7TQH0-3;Q7TQH0;E9Q5Q0	Atxn2l;A2lp	Ataxin-2-like protein	1.2894	1.3729	1.1166	NaN	NaN	NaN	0.79853	1.067	0.88285	2.2788	1.5808	0.71973		1.1939	1.6235	1.2183	NaN	NaN	NaN	0.808	1.2727	1.2147	1.0102	0.80971	1.0938
73	Q03265;D3Z6F5	Atp5a1;mCG_18273	ATP synthase subunit alpha, mitochondrial	NaN	NaN	NaN	0.38496	0.61171	1.7457	NaN	NaN	NaN	NaN	NaN	NaN		2.5397	0.95452	0.71163	NaN	NaN	NaN	NaN	NaN	NaN	0.61233	0.54609	1.062
74	Q91VR5	Ddx1	ATP-dependent RNA helicase DDX1	NaN	NaN	NaN	NaN	NaN	NaN	1.5365	1.4586	0.92686	1.6477	1.5665	0.98309		NaN	NaN	NaN	NaN	NaN	NaN	NaN	NaN	NaN	0.3351	1.9278	1.399
75	Q62167;P16381;Q62095	D1Pas1-rs2;Ddx3;Ddx3x;Dead3;Erh;D1Pas1;Pl10;D1Pas1-rs1;Ddx3y;Dead2	ATP-dependent RNA helicase DDX3X	NaN	NaN	NaN	0.73793	1.2473	1.5739	1.8877	1.2004	0.64153	1.6042	1.0825	0.77746		1.9264	8.4489	3.9106	NaN	NaN	NaN	NaN	NaN	NaN	0.51065	1.7253	3.8765
76	Q8BFZ3	Actbl2	Beta-actin-like protein 2	0.7597	1.4183	1.6139	NaN	NaN	NaN	NaN	NaN	NaN	NaN	NaN	NaN		NaN	NaN	NaN	0.75295	2.7661	0.8713	NaN	NaN	NaN	NaN	NaN	NaN
77	Q8CGC7;E9Q1B1	Eprs;Qprs	Bifunctional aminoacyl-tRNA synthetase	1.1337	1.1577	0.94475	1.2364	0.64407	0.59717	1.7451	1.8635	1.0547	1.1402	0.8596	0.72762		3.0627	3.0676	1.1989	NaN	NaN	NaN	1.4393	1.0639	0.83851	NaN	NaN	NaN
78	E9Q1T1;E9Q1V9;Q6PHZ2-5;Q6PHZ2;Q6PHZ2-4;E9Q1W0;E9PXV3;Q6PHZ2-2;Q8CCM0;Q5SVJ0;Q5SVI1;Q68EG2;P28652;Q5SVI2;Q923T9;Q5SVI0;Q5SVI3;Q923T9-2;Q5SVJ1;E9Q2E8;Q923T9-3;F8WIS9;Q80TN1;E9QM47;Q5SVI9;P11798;Q3TY93;F8WIR6;F6WHR9;D6RDQ8;E9QAJ4	Camk2d;Kiaa4163;Camk2b;mCG_122182;RP23-340E18.5-009;RP23-340E18.5-002;RP23-340E18.5-010;Camk2g;RP23-340E18.5-011;RP23-340E18.5-004;RP23-340E18.5-008;Camk2a;mKIAA0968;RP23-340E18.5-001	Calcium/calmodulin-dependent protein kinase type II subunit delta	2.1521	1.5523	0.74689	NaN	NaN	NaN	NaN	NaN	NaN	2.1298	1.3202	0.83797		2.8882	1.7207	0.60858	NaN	NaN	NaN	NaN	NaN	NaN	1.0055	1.2858	1.3234
79	E9QA16;E9Q0M9;Q8VCQ8;E9QA15;D3Z6I7;E9Q9F3;F6QLP8;F6ZAW1;F6T2Z7;F6RGN9;F7CVG0	Cald1	Caldesmon 1	1.1586	1.1234	0.82568	0.92019	2.5161	2.1832	1.076	0.69613	0.71026	0.56099	0.33749	0.45023		NaN	NaN	NaN	NaN	NaN	NaN	NaN	NaN	NaN	0.99016	0.72088	0.68233
80	Q3UKW2;P62204;Q9D6P8;G3UX57	Calm1;Calm;Calm2;Calm3;Cam;Cam1;Cam2;Cam3;Camb;Camc;Calml3	Calmodulin	4.3615	0.70514	0.17656	1.9274	1.2771	0.67025	0.46479	1.2031	1.3954	0.42268	0.99407	0.85038		0.61763	0.0073195	0.01311	0.077795	0.12174	1.568	0.36866	4.161	7.9472	0.32498	0.2445	0.80085
81	B2RQC6;E9QAI5;G3UWN2;B7ZN27;E9QAT6	Cad;mCG_23490	Carbamoyl-phosphate synthetase 2	2.2369	1.2581	0.65297	1.5227	0.73013	0.51358	2.9188	3.4251	1.5789	3.0344	1.822	0.89616		NaN	NaN	NaN	NaN	NaN	NaN	NaN	NaN	NaN	NaN	NaN	NaN
82	P62960;A2BGG7	Msy1;Msy-1;Nsep1;Yb1;Ybx1;RP24-363D14.2-004	CCAAT-binding transcription factor I subunit A	NaN	NaN	NaN	NaN	NaN	NaN	1.5289	1.3544	0.85959	NaN	NaN	NaN		2.0322	1.7404	0.84169	NaN	NaN	NaN	0.90848	1.1142	1.2073	1.0536	0.81775	0.97408
83	P11983;P11983-2;F2Z483	Cct1;Ccta;Tcp1	CCT-alpha	1.3489	1.1798	0.91276	0.8492	0.41369	0.55186	1.946	1.3516	0.67678	NaN	NaN	NaN		0.90779	3.1319	1.3913	7.0668	5.6177	0.49757	1.3569	1.7165	1.3458	0.63593	0.87567	1.2626
84	P60766;P60766-1;Q3UL78	Cdc42	Cell division control protein 42 homolog	NaN	NaN	NaN	NaN	NaN	NaN	NaN	NaN	NaN	0.68877	0.27542	0.33007		NaN	NaN	NaN	NaN	NaN	NaN	1.421	1.6042	1.2737	NaN	NaN	NaN
85	P23116;Q3UM46	Csma;Eif3;Eif3a;Eif3s10	Centrosomin	0.61959	1.6113	1.2045	1.4777	1.1679	0.89876	2.6039	1.2556	0.57309	1.3685	0.89491	0.76254		NaN	NaN	NaN	NaN	NaN	NaN	NaN	NaN	NaN	NaN	NaN	NaN
86	Q8CG47;E9Q2X6	Capc;Smc4;Smc4l1	Chromosome-associated polypeptide	1.3123	0.9351	0.67815	NaN	NaN	NaN	NaN	NaN	NaN	NaN	NaN	NaN		NaN	NaN	NaN	NaN	NaN	NaN	NaN	NaN	NaN	0.73169	1.1917	0.87886
87	Q5SXR6;Q68FD5;E9Q434;F6Z1R4	Cltc;RP23-366M19.3-006	Clathrin heavy chain 1	NaN	NaN	NaN	0.18638	0.019927	0.33923	1.4937	1.6204	1.0122	1.2811	0.76219	0.65959		NaN	NaN	NaN	NaN	NaN	NaN	NaN	NaN	NaN	NaN	NaN	NaN
88	F8WHL2;Q8CIE6;F6ZWD0;E9PZ47	Copa	Coatomer subunit alpha	NaN	NaN	NaN	0.921	0.88806	0.88697	NaN	NaN	NaN	1.4889	1.061	0.82829		1.2442	5.177	1.7811	NaN	NaN	NaN	1.1935	1.3244	1.2582	NaN	NaN	NaN
89	O55029	Copb2	Coatomer subunit beta	1.7639	3.8414	2.3333	NaN	NaN	NaN	1.2606	1.2579	0.62378	1.5468	1.0048	0.41124		NaN	NaN	NaN	NaN	NaN	NaN	NaN	NaN	NaN	NaN	NaN	NaN
90	Q5XJY5	Arcn1;Copd	Coatomer subunit delta	2.1349	2.2706	1.1851	1.5182	1.6891	1.2142	2.1274	1.3289	0.22439	1.6493	1.0872	0.82244		NaN	NaN	NaN	NaN	NaN	NaN	NaN	NaN	NaN	NaN	NaN	NaN
91	O89079;D3Z315;F6YFR7;F6XIG5;E9Q6I5	Cope;Cope1	Coatomer subunit epsilon	1.4326	0.99934	0.76596	NaN	NaN	NaN	1.35	1.0319	0.62041	1.1857	1.0665	1.1161		NaN	NaN	NaN	NaN	NaN	NaN	NaN	NaN	NaN	NaN	NaN	NaN
92	E9Q5P4;Q9QZE5;Q9QXK3;Q9QXK3-4;Q9QXK3-3	Copg;Copg1;Copg2	Coatomer subunit gamma	NaN	NaN	NaN	NaN	NaN	NaN	NaN	NaN	NaN	1.5651	1.236	0.91896		NaN	NaN	NaN	1.1172	2.8346	2.2217	NaN	NaN	NaN	NaN	NaN	NaN
93	Q8R5L1;O35658	C1qbp;DN-393H17.2-001;mCG_21176;RP23-83I13.1-001;Gc1qbp	Complement component 1, q subcomponent binding protein	0.060218	0.02801	0.4924	0.12411	0.29654	3.5502	NaN	NaN	NaN	0.74031	0.20782	0.31345		0.15591	0.1744	1.1614	0.022963	0.63015	28.664	0.16289	0.10798	0.75195	0.17678	0.11997	0.7666
94	Q04447	Ckb;Ckbb	Creatine kinase B-type	0.12562	0.10593	0.92679	NaN	NaN	NaN	NaN	NaN	NaN	NaN	NaN	NaN		NaN	NaN	NaN	NaN	NaN	NaN	1.2211	2.4087	2.1819	NaN	NaN	NaN
95	Q3U1J4;E9Q4W8;F7ADY1	Ddb1	Damage-specific DNA-binding protein 1	0.30952	0.22607	0.72271	NaN	NaN	NaN	NaN	NaN	NaN	0.97368	0.82026	0.70513		NaN	NaN	NaN	NaN	NaN	NaN	NaN	NaN	NaN	NaN	NaN	NaN
96	P54823	Ddx6;Hlr2;Rck	DEAD box protein 6	1.6302	1.1869	0.77712	0.99273	0.75121	0.75814	1.0983	0.8426	1.2677	2.9664	1.675	0.70709		1.3699	1.553	0.73853	NaN	NaN	NaN	1.0437	1.5449	1.6049	0.80158	0.98168	1.1654
97	Q9D2G2;Q9D2G2-2	Dlst	Dihydrolipoamide succinyltransferase component of 2-oxoglutarate dehydrogenase complex	NaN	NaN	NaN	2.4565	0.94757	0.41673	NaN	NaN	NaN	1.7982	0.99592	0.51789		NaN	NaN	NaN	2.8409	1.891	0.69521	NaN	NaN	NaN	NaN	NaN	NaN
98	Q9QYJ0	Dnaja2	DnaJ homolog subfamily A member 2	NaN	NaN	NaN	NaN	NaN	NaN	1.2248	1.4207	1.0049	1.3513	1.1055	0.63703		NaN	NaN	NaN	NaN	NaN	NaN	NaN	NaN	NaN	0.55737	0.74127	1.5215
99	O08788;E9Q3M3;E9Q3M2;O08788-2;E9Q586;D3YX34	Dctn1	Dynactin subunit 1	NaN	NaN	NaN	NaN	NaN	NaN	2.0843	1.1852	0.57165	1.5149	0.8605	0.53693		NaN	NaN	NaN	NaN	NaN	NaN	NaN	NaN	NaN	1.5272	0.68828	0.38142
100	A2AFQ0;Q7TMY8;Q7TMY8-3;Q7TMY8-4;Q7TMY8-2;F6XP90;E9PZ23	Huwe1;RP23-211L10.4-002;Kiaa0312;Ureb1	E3 ubiquitin-protein ligase HUWE1	1.5375	0.90236	0.62882	1.2309	0.82512	0.85542	0.037881	0.43421	1.3258	NaN	NaN	NaN		NaN	NaN	NaN	NaN	NaN	NaN	0.99763	1.5091	2.3538	NaN	NaN	NaN
101	P10126;D3YZ68;D3Z3I8;B7ZBW3;P62631	Eef1a;Eef1a1	Elongation factor 1-alpha 1	0.89197	1.0088	1.2177	1.2418	1.4517	1.0048	1.9922	1.0542	0.45249	1.5638	1.1391	0.69281		8.4689	11.607	1.5507	5.616	7.2491	0.89579	0.96146	1.0572	1.3626	0.9566	1.1702	1.2621
102	O70251;G3UZ47;G3UX43	Eef1b;Eef1b2	Elongation factor 1-beta	0.96815	1.3208	1.5067	0.61539	1.1312	1.3598	3.0518	1.2243	0.56518	1.2045	0.88175	0.69908		1.2657	4.929	3.3135	1.5349	2.2772	1.4847	NaN	NaN	NaN	1.1147	0.82749	0.7396
103	P57776-3;P57776;Q80T06;E9QN08;F6ZFU0;Q91VK2;P57776-2;D3YUQ9;D3YZT9;D3Z7N2;D3YY68	Eef1d;mCG_22130	Elongation factor 1-delta	1.0444	1.2471	1.1918	0.99734	1.4316	1.328	2.7441	1.2864	0.53872	1.2537	0.81677	0.71497		1.5783	4.301	2.979	0.85865	1.5771	1.7474	1.0251	0.66403	0.72035	1.2422	0.96059	0.51176
104	Q9D8N0	Eef1g	Elongation factor 1-gamma	0.798	1.1417	1.6599	0.6585	1.2715	1.5786	2.378	1.2921	0.41008	1.3773	0.93044	0.75604		1.7317	5.4212	2.664	1.2955	1.9802	1.1928	1.0483	0.82091	0.6875	1.1646	0.89983	0.67596
105	P58252;A2AH85;O08810;G3UZ34;G3UXK8	Eef2	Elongation factor 2	0.41576	0.77958	2.0624	NaN	NaN	NaN	1.7693	0.5997	0.75693	1.0934	0.88125	0.94813		1.2255	0.91601	0.64693	NaN	NaN	NaN	NaN	NaN	NaN	NaN	NaN	NaN
106	P60843;Q3TSJ4;P10630-2;P10630;Q8BTU6;E9Q561;D3YU49;E9PV04;Q91VC3;A2AFK7;D6RJ11;D6RJ60	Ddx2a;Eif4a;Eif4a1;Ddx2b;Eif4a2	Eukaryotic initiation factor 4A-I	NaN	NaN	NaN	NaN	NaN	NaN	NaN	NaN	NaN	1.144	1.0539	1.0467		34.397	28.556	0.86305	NaN	NaN	NaN	NaN	NaN	NaN	NaN	NaN	NaN
107	P63242;Q8BGY2	Eif5a	Eukaryotic initiation factor 5A isoform 1	NaN	NaN	NaN	NaN	NaN	NaN	1.4716	0.6295	0.37212	0.74602	1.1956	1.6848		48.064	39.02	0.84271	NaN	NaN	NaN	NaN	NaN	NaN	NaN	NaN	NaN
108	Q9QZD9;A2AE03	Eif3i;Eif3s2;Trip1	Eukaryotic translation initiation factor 3 subunit 2	NaN	NaN	NaN	NaN	NaN	NaN	2.1467	1.0503	0.40723	1.1799	0.84397	0.64891		NaN	NaN	NaN	NaN	NaN	NaN	1.8322	1.8511	0.56354	NaN	NaN	NaN
109	Q91WK2;Q8BMZ8	Eif3h;Eif3s3	Eukaryotic translation initiation factor 3 subunit 3	NaN	NaN	NaN	NaN	NaN	NaN	2.6386	1.4306	0.52425	1.2271	0.98764	0.94539		2.3434	7.467	2.9831	NaN	NaN	NaN	NaN	NaN	NaN	NaN	NaN	NaN
110	Q9Z1D1	Eif3g;Eif3p42;Eif3s4	Eukaryotic translation initiation factor 3 subunit 4	0.91753	1.1322	1.282	NaN	NaN	NaN	2.2909	1.3185	0.66015	1.1233	1.04	0.90126		NaN	NaN	NaN	NaN	NaN	NaN	NaN	NaN	NaN	NaN	NaN	NaN
111	P60229	Eif3e;Eif3s6;Int6	Eukaryotic translation initiation factor 3 subunit 6	0.64311	1.4589	2.5338	1.0685	0.98989	0.96375	2.5679	1.4136	0.58148	0.83567	0.74654	0.55194		NaN	NaN	NaN	NaN	NaN	NaN	NaN	NaN	NaN	NaN	NaN	NaN
112	Q8R1B4	Eif3c;Eif3s8	Eukaryotic translation initiation factor 3 subunit C	1.4024	1.7258	1.3479	1.3321	1.8336	1.4888	2.3156	1.4264	0.80232	1.2147	0.82624	0.86496		4.5634	4.876	1.4155	NaN	NaN	NaN	NaN	NaN	NaN	NaN	NaN	NaN
113	Q99JX4;A2A702	Eif3m;Pcid1;RP24-297H17.12-004	Eukaryotic translation initiation factor 3 subunit M	NaN	NaN	NaN	NaN	NaN	NaN	2.5169	1.3452	0.60209	1.0336	0.97078	1.1314		NaN	NaN	NaN	NaN	NaN	NaN	1.1937	1.2542	1.1926	NaN	NaN	NaN
114	Q8BGD9;Q3TDD8	Eif4b	Eukaryotic translation initiation factor 4B	NaN	NaN	NaN	NaN	NaN	NaN	1.6128	1.1619	0.66659	1.3215	1.0543	0.88735		NaN	NaN	NaN	NaN	NaN	NaN	0.63768	0.88375	1.2232	0.69097	1.1753	1.6259
115	A2AMV7;P47757;P47757-2;A2AMW0;F7CAZ6;F6YHZ8;F6QJN8	Capzb;RP23-247I1.3-004;Cappb1;mCG_122335;RP23-247I1.3-006	F-actin-capping protein subunit beta	NaN	NaN	NaN	NaN	NaN	NaN	1.4008	1.2486	0.79633	1.0625	0.5949	0.4277		NaN	NaN	NaN	NaN	NaN	NaN	NaN	NaN	NaN	NaN	NaN	NaN
116	P19096	Fasn	Fatty acid synthase	NaN	NaN	NaN	0.35587	0.46334	1.1899	3.3272	3.1522	1.0071	0.89422	0.88805	0.7365		3.3289	5.4177	1.5884	NaN	NaN	NaN	NaN	NaN	NaN	NaN	NaN	NaN
117	Q8BTM8;B7FAU9;B7FAV1;F6XC15;Q8BTM8-2;F6Z2C0	Fln;Fln1;Flna;RP23-436K3.1-002;RP23-436K3.1-013	Filamin-A	1.2415	2.1761	1.6721	0.91314	1.0316	1.1655	2.3855	1.4188	0.66195	1.3231	0.99672	0.7954		2.4768	6.3142	2.0692	1.8465	2.4344	0.97109	1.1857	0.91949	0.77022	0.96375	1.6499	1.2785
118	Q80X90	Flnb	Filamin-B	0.55585	1.1487	1.7544	0.53646	0.96123	1.2175	0.92773	0.57544	0.96513	1.0984	0.60028	0.5688		31.511	29.971	0.99748	NaN	NaN	NaN	NaN	NaN	NaN	NaN	NaN	NaN
119	D3Z576;Q8VHX6;D3YW87;Q8VHX6-2	Flnc;Abpl;Fln2	Filamin-C	NaN	NaN	NaN	NaN	NaN	NaN	1.8631	1.4032	0.75791	1.5099	0.8403	0.71933		NaN	NaN	NaN	NaN	NaN	NaN	NaN	NaN	NaN	NaN	NaN	NaN
120	A6H6N4;F2Z455;Q9R059	Fhl3	Four and a half LIM domains 3	NaN	NaN	NaN	NaN	NaN	NaN	2.5338	1.3486	0.58691	NaN	NaN	NaN		NaN	NaN	NaN	NaN	NaN	NaN	NaN	NaN	NaN	NaN	NaN	NaN
121	P63260;E9Q607;B1ATY1;G3UYG0	Actg;Actg1	Gamma-actin	NaN	NaN	NaN	NaN	NaN	NaN	2.0167	0.97125	0.52317	1.017	0.88902	1.0839		0.16263	8.4641	2.1613	NaN	NaN	NaN	NaN	NaN	NaN	NaN	NaN	NaN
122	Q61598;Q61598-2;P50396;B7FAU8	Gdi2;Gdi3	GDI-3	0.92016	1.4468	1.8183	1.0452	3.6565	3.9182	2.6659	0.59457	0.2686	0.58555	0.48995	0.70151		NaN	NaN	NaN	1.3318	2.4654	1.6519	0.65744	0.55125	0.59906	0.60288	0.70217	0.23876
123	Q8BML9;D3Z158;Q8R1V9	Qars	Glutaminyl-tRNA synthetase	1.2805	1.3016	1.1404	NaN	NaN	NaN	2.2209	1.8401	1.1349	NaN	NaN	NaN		NaN	NaN	NaN	NaN	NaN	NaN	NaN	NaN	NaN	NaN	NaN	NaN
124	E9PX42;P16858;E9Q9E5;E9PX72;E9Q1S8;E9Q5U3;F6ZQM8;E9PXL6;E9QAC7;F8WJL5;D3YUV0;E9PZL2;E9Q0E3;D3YYI5;E9PZH9;E9PYX4;E9Q1F8;D3YU05;D3Z1B7;D3YV03;D3Z0Z9;F6QXU4;E9PX99;F6UT49;F7D6E8	Gapd;Gapdh;Gm10291;Gm7293	Glyceraldehyde-3-phosphate dehydrogenase	0.90401	1.1291	1.1495	1.2442	1.4349	1.2242	1.0628	0.97604	0.89184	1.305	1.416	1.0624		10.674	10.265	0.67583	19.901	12.453	0.67893	0.73133	1.5569	1.9257	0.72912	0.80718	0.69728
125	Q8K297	Glt25d1	Glycosyltransferase 25 family member 1	NaN	NaN	NaN	0.52835	1.2141	2.0485	1.1176	1.1478	1.0045	0.92688	0.79328	1.0685		NaN	NaN	NaN	NaN	NaN	NaN	NaN	NaN	NaN	NaN	NaN	NaN
126	Q99LP6	Grpel1	GrpE protein homolog 1, mitochondrial	NaN	NaN	NaN	NaN	NaN	NaN	1.4056	1.2065	1.0399	NaN	NaN	NaN		NaN	NaN	NaN	0.44439	0.73405	1.7906	NaN	NaN	NaN	NaN	NaN	NaN
127	P62827;Q14AA6;Q61820	Ran;Rasl2-8;1700009N14Rik;mCG_49183;RP23-143B14.1;RP23-143B14.1-001	GTP-binding nuclear protein Ran	NaN	NaN	NaN	0.6785	0.77735	0.81144	2.3078	1.5214	0.78293	NaN	NaN	NaN		NaN	NaN	NaN	NaN	NaN	NaN	NaN	NaN	NaN	0.52977	0.64577	0.66317
128	P68040	Gnb2l1;Gnb2-rs1	Guanine nucleotide-binding protein subunit beta-2-like 1	0.95664	1.2482	1.4551	1.2271	0.9431	0.74719	1.2639	1.2354	0.9098	1.9419	1.5094	0.75446		NaN	NaN	NaN	NaN	NaN	NaN	1.2318	0.97427	0.89743	NaN	NaN	NaN
129	P20029	Grp78;Hspa5	Heat shock 70 kDa protein 5	0.91345	0.98604	0.99741	0.97396	1.0985	1.078	1.248	0.71741	0.6757	1.2154	0.96452	0.74218		1.7559	2.205	0.60797	0.93427	1.1077	0.99075	0.87845	0.9407	1.0026	0.98951	1.1187	1.2979
130	P63017;Q504P4;D3Z5E2;P17156;D3YW43;P16627	Hsc70;Hsc73;Hspa8	Heat shock 70 kDa protein 8	1.1126	1.1368	0.95699	1.087	1.0367	0.94154	1.4618	1.0215	0.73008	1.3323	1.1361	0.88106		1.4171	1.7797	1.1423	1.3692	1.3132	0.99735	0.89886	0.94745	1.0194	0.8507	0.98761	1.0046
131	P38647;Q7TSZ0	Grp75;Hsp74;Hspa9;Hspa9a;mCG_123914	Heat shock 70 kDa protein 9	0.95925	0.84491	0.83601	1.023	1.4134	1.4536	1.3222	1.0515	0.9181	1.0108	1.111	1.2954		NaN	NaN	NaN	NaN	NaN	NaN	NaN	NaN	NaN	1.0819	1.356	1.356
132	P11499;Q71LX8;E9Q0C3;E9Q3D6;E9PX27;D3Z1R1	Hsp84;Hsp84-1;Hsp90ab1;Hspcb;Hsp84b;mCG_18238	Heat shock 84 kDa	0.96818	1.2371	1.371	0.51653	1.0033	1.3538	2.7243	1.2593	0.54665	1.4708	0.878	0.64635		4.1723	6.6962	1.7836	NaN	NaN	NaN	0.74338	0.9254	1.1904	0.8333	0.82105	0.86821
133	P07901;B7ZC50;B7ZC49;A2A6A2	Hsp86;Hsp86-1;Hsp90aa1;Hspca	Heat shock 86 kDa	NaN	NaN	NaN	1.7265	3.2692	2.1023	4.2969	1.753	0.47271	1.6119	0.95471	0.72747		NaN	NaN	NaN	NaN	NaN	NaN	NaN	NaN	NaN	NaN	NaN	NaN
134	P08113;F7C312	Grp94;Hsp90b1;Tra1;Tra-1	Heat shock protein 90 kDa beta member 1	1.5287	1.0566	0.62264	0.8209	1.1477	1.0758	1.871	1.1249	0.63295	0.94844	0.65469	0.67725		25.83	17.298	0.62501	NaN	NaN	NaN	0.6657	1.0581	1.5697	0.63186	0.30946	0.63323
135	Q8C2Q7;O35737;P70333	Hnrnph1;Hnrph1;RP23-121P11.1-006;Hnrph;Hnrnph2;Hnrph2	Heterogeneous nuclear ribonucleoprotein H1	NaN	NaN	NaN	0.71606	1.6595	1.9808	1.7486	1.3793	0.84597	1.7998	1.3193	0.95146		NaN	NaN	NaN	NaN	NaN	NaN	0.67466	0.96989	1.0713	0.71235	0.83513	1.7095
136	P61979-2;P61979;E9PVM4;E9Q8D6;P61979-3;D3YWG1;D3Z5X4	Hnrnpk;Hnrpk	Heterogeneous nuclear ribonucleoprotein K	1.431	1.3322	1.2439	0.58298	2.3847	3.5988	3.2132	0.67488	0.25108	0.96266	0.88908	1.1071		NaN	NaN	NaN	NaN	NaN	NaN	NaN	NaN	NaN	NaN	NaN	NaN
137	Q9D0E1;Q9D0E1-2;B8JK32;B8JK33;E9Q0P7;F6W322;F7C9U3	Hnrnpm;Hnrpm;RP24-225N8.1-003;RP24-225N8.1-004	Heterogeneous nuclear ribonucleoprotein M	NaN	NaN	NaN	1.828	1.37	0.85248	1.687	1.6315	1.0853	1.0219	0.80604	0.82027		4.2641	6.739	1.6356	NaN	NaN	NaN	1.9891	2.1717	1.2382	0.85723	1.7203	2.2898
138	Q8VDJ3	Hdlbp	High density lipoprotein-binding protein	NaN	NaN	NaN	0.68817	1.0903	1.2331	1.5261	1.2542	0.87699	1.2915	0.90018	0.82402		3.3367	0.50412	0.13975	NaN	NaN	NaN	0.94928	1.0492	1.1816	0.54754	0.97448	1.4935
139	Q8CIG8;F6QQQ6	Jbp1;Prmt5;Skb1	Histone-arginine N-methyltransferase PRMT5	1.2252	1.3412	1.1228	0.80635	1.5395	1.65	1.3984	0.89407	0.60811	1.3468	1.1195	0.89274		NaN	NaN	NaN	1.3962	3.4577	2.0849	1.3317	0.97242	0.75082	NaN	NaN	NaN
140	P01869;P01868	Igh-4;Ighg1	Ig gamma-1 chain C region secreted form	0.02205	0.13527	0.71316	0.061827	0.017561	0.3088	0.03792	NaN	NaN	0.01187	0.007793	0.35921		0.22128	NaN	NaN	0.37618	NaN	NaN	0.072528	0.017946	2.4372	0.062417	0.0011949	0.038524
141	P70168	Impnb;Kpnb1	Importin subunit beta-1	0.797	0.4641	0.55057	1.8137	0.75504	0.4733	0.67573	1.1955	1.6507	0.95644	0.90583	1.2336		0.87001	0.90718	0.66992	NaN	NaN	NaN	NaN	NaN	NaN	NaN	NaN	NaN
142	Q8BKC5;Q8BKC5-2;E9PVZ5;Q8BIV3	Ipo5;Kpnb3;Ranbp5	Importin-5	1.8548	0.60717	0.35535	2.0106	0.81377	0.45108	NaN	NaN	NaN	0.85405	1.0971	1.2237		NaN	NaN	NaN	NaN	NaN	NaN	NaN	NaN	NaN	NaN	NaN	NaN
143	Q9EPL8	Ipo7;Ranbp7	Importin-7	1.0668	0.57623	0.69826	2.1229	0.98036	0.55226	NaN	NaN	NaN	NaN	NaN	NaN		2.1346	0.91859	0.4397	NaN	NaN	NaN	0.53297	1.3895	2.8744	NaN	NaN	NaN
144	P24547	Impdh;Impdh2	Inosine-5-monophosphate dehydrogenase 2	0.97354	2.4539	1.5769	1.1981	1.6125	1.4639	3.6247	0.36963	0.097161	1.3647	1.0753	0.83009		NaN	NaN	NaN	NaN	NaN	NaN	NaN	NaN	NaN	NaN	NaN	NaN
145	Q8BU30	Iars	Isoleucine--tRNA ligase	1.6476	1.8613	0.68496	1.2541	0.31987	0.27589	2.2991	2.2201	1.219	1.4382	1.2243	1.0462		NaN	NaN	NaN	NaN	NaN	NaN	NaN	NaN	NaN	NaN	NaN	NaN
146	Q3UV17	Krt76	Keratin-76	NaN	NaN	NaN	0.0024225	0.35706	158.01	NaN	NaN	NaN	NaN	NaN	NaN		0.0071063	0.022973	3.4966	0.0087112	0.025403	3.1918	NaN	NaN	NaN	0.011733	NaN	NaN
147	Q60749	Khdrbs1	KH domain-containing, RNA-binding, signal transduction-associated protein 1	NaN	NaN	NaN	NaN	NaN	NaN	1.2269	0.71909	0.82083	1.7932	0.9115	0.51043		NaN	NaN	NaN	NaN	NaN	NaN	NaN	NaN	NaN	0.69393	0.95563	0.95367
148	Q62318;Q62318-2	Krip1;Tif1b;Trim28	KRIP-1	1.6345	1.5503	0.75689	1.3765	1.0741	0.88765	NaN	NaN	NaN	0.87779	1.0872	1.0638		NaN	NaN	NaN	NaN	NaN	NaN	NaN	NaN	NaN	NaN	NaN	NaN
149	G5E8N5;P06151;D3YZQ9;D3Z736;Q6NXW3;P00342;D3YZE4;D3YVR7	Ldh1;Ldh-1;Ldha	L-lactate dehydrogenase A chain	1.364	1.4121	1.1246	NaN	NaN	NaN	1.1578	0.99765	0.86226	1.5263	0.7814	0.59825		28.097	16.638	0.63768	30.729	9.5684	0.3373	0.90508	1.8403	2.1078	NaN	NaN	NaN
150	P08249	Mdh2;Mor1	Malate dehydrogenase, mitochondrial	NaN	NaN	NaN	0.58135	0.34614	0.64615	NaN	NaN	NaN	0.56478	1.5003	3.3274		NaN	NaN	NaN	NaN	NaN	NaN	NaN	NaN	NaN	NaN	NaN	NaN
151	P07091;D3YUT9	Capl;Mts1;S100a4	Metastatic cell protein	1.7565	1.0386	0.65614	0.99776	1.3032	1.1892	1.6679	1.1238	0.90705	1.255	1.0417	0.83272		45.898	78.39	1.8567	NaN	NaN	NaN	NaN	NaN	NaN	1.3215	1.389	0.097243
152	E9QB02;Q68FL6	Mars	Methionine--tRNA ligase	NaN	NaN	NaN	NaN	NaN	NaN	2.6115	1.2073	0.34347	NaN	NaN	NaN		0.89055	0.8854	0.95792	NaN	NaN	NaN	NaN	NaN	NaN	NaN	NaN	NaN
153	Q3ULD5;Q6PD20;Q8K1L7;F6ZNH0	Mccc2	Methylcrotonoyl-CoA carboxylase beta chain, mitochondrial	NaN	NaN	NaN	NaN	NaN	NaN	1.1351	0.5878	0.34579	0.63291	0.42139	0.5778		15.887	19.919	1.2895	NaN	NaN	NaN	NaN	NaN	NaN	NaN	NaN	NaN
154	Q3V3R1	Fthfsdc1;Mthfd1l	Monofunctional C1-tetrahydrofolate synthase, mitochondrial	1.3654	2.6077	2.3859	0.99648	2.194	2.8321	2.1752	1.0778	0.56326	0.94811	0.90067	1.0444		1.9268	9.9432	5.2696	NaN	NaN	NaN	0.92677	1.401	1.034	0.52818	1.0588	1.1863
155	Q3UH59;Q5SV64;Q61879;Q8BXF2	Myh10;RP23-396M19.2-008;RP23-396M19.2-002	Myosin heavy chain 10	0.69696	0.99353	1.7839	0.60345	0.84359	0.76506	0.68951	0.7433	0.49566	0.92581	0.99971	1.0332		1.9284	5.3765	2.6025	NaN	NaN	NaN	NaN	NaN	NaN	NaN	NaN	NaN
156	Q8VDD5;Q69ZX3;O08638;E9QPE7;O08638-2;F7AUR3;E9Q3T2;F2Z494	Myh9	Myosin heavy chain 9	0.83307	1.3792	1.4173	0.65963	0.76749	1.2122	2.0643	1.8057	0.91035	0.98996	0.84607	0.87309		2.5937	7.5621	2.2789	1.6462	1.9444	0.85352	NaN	NaN	NaN	1.3965	0.73288	0.47942
157	P09542;P05977;E9PWG4;P05977-2	Mlc1v;Myl3;Mylc;Myl1;Mylf	Myosin light chain 3	NaN	NaN	NaN	NaN	NaN	NaN	0.4369	0.77585	2.3449	NaN	NaN	NaN		NaN	NaN	NaN	NaN	NaN	NaN	NaN	NaN	NaN	NaN	NaN	NaN
158	Q60605-2;Q60605;E9QLM0;Q8CI43	Myl6;Myln	Myosin light polypeptide 6	4.8829	1.651	0.35857	1.2952	0.83112	0.67574	1.3491	2.5807	1.9192	1.0938	1.0819	1.1652		3.9683	1.3858	0.38416	1.0105	1.098	1.0581	0.74609	3.0936	4.4869	0.63152	0.95786	1.5677
159	Q6ZWQ9;Q3THE2;Q9CQ19;D3YV37	2900073G15Rik;mCG_5400;Mrlc2;Myl12b;Mylc2b	Myosin regulatory light chain 12B	0.81872	1.1521	1.7391	0.98584	0.83913	0.80084	NaN	NaN	NaN	NaN	NaN	NaN		0.98784	0.95182	0.76171	NaN	NaN	NaN	NaN	NaN	NaN	NaN	NaN	NaN
160	Q9WTI7;Q9WTI7-3;Q9WTI7-2;Q9WTI7-4;F8WIE8	Myo1c	Myosin-Ic	NaN	NaN	NaN	NaN	NaN	NaN	NaN	NaN	NaN	1.6285	0.83733	0.53891		10.6	12.159	1.4875	NaN	NaN	NaN	NaN	NaN	NaN	NaN	NaN	NaN
161	Q62425	Ndufa4	NADH-ubiquinone oxidoreductase MLRQ subunit	NaN	NaN	NaN	NaN	NaN	NaN	0.7519	1.0234	1.3072	1.6364	1.1497	0.97383		13.791	7.4151	0.55712	NaN	NaN	NaN	NaN	NaN	NaN	NaN	NaN	NaN
162	E9PW66;P28656;Q8BSH9	Nap1l1;Nrp;mCG_21331	NAP-1-related protein	1.5726	1.1573	0.87005	1.2085	2.0057	1.8217	2.53	1.2032	0.50793	1.473	0.98526	0.6159		5.371	7.0319	1.3462	0.7825	3.0767	1.0293	NaN	NaN	NaN	0.5317	0.56617	0.71559
163	P09405	Ncl;Nuc	Nucleolin	0.96006	1.4434	1.519	0.95641	0.6296	0.63143	2.2112	1.5669	0.83807	1.2192	1.0714	1.0131		1.179	1.4595	1.0165	1.8452	0.37562	0.41864	0.71115	1.3273	2.118	NaN	NaN	NaN
164	P17742;E9Q1E3;F8VPN3	Ppia	Peptidyl-prolyl cis-trans isomerase A	NaN	NaN	NaN	NaN	NaN	NaN	1.2453	0.30152	0.22044	0.67335	1.2148	1.5972		NaN	NaN	NaN	NaN	NaN	NaN	NaN	NaN	NaN	NaN	NaN	NaN
165	P24369	Ppib	Peptidyl-prolyl cis-trans isomerase B	NaN	NaN	NaN	NaN	NaN	NaN	1.3943	0.53264	0.34386	0.70609	0.54539	0.87163		NaN	NaN	NaN	NaN	NaN	NaN	NaN	NaN	NaN	NaN	NaN	NaN
166	P35700;B1AXW6;B1AXW5;G3UW54;B1AXW4	Msp23;Paga;Prdx1;Tdpx2;RP23-177C18.2-006;RP23-177C18.2-004;RP23-177C18.2-002	Peroxiredoxin 1	1.4319	1.3532	0.99993	1.5594	1.8232	1.0975	1.4257	0.63952	0.40867	0.75811	1.058	1.1426		2.4719	4.6135	1.8362	2.5669	2.3597	0.81633	1.0022	1.977	2.0535	0.70402	0.98556	1.2316
167	Q9DBJ1;O70250	Pgam1	Phosphoglycerate mutase 1	NaN	NaN	NaN	NaN	NaN	NaN	NaN	NaN	NaN	0.69444	1.4022	2.2154		11.517	3.4831	0.31058	NaN	NaN	NaN	NaN	NaN	NaN	NaN	NaN	NaN
168	Q9CY58;Q9CY58-2;Q9CY58-3;Q9CY58-4	Pairbp1;Serbp1	Plasminogen activator inhibitor 1 RNA-binding protein	NaN	NaN	NaN	NaN	NaN	NaN	NaN	NaN	NaN	1.3476	0.98908	0.65354		NaN	NaN	NaN	NaN	NaN	NaN	NaN	NaN	NaN	1.0033	0.44514	0.61176
169	Q9R0E1;F6W3Q8	Plod3	Procollagen-lysine,2-oxoglutarate 5-dioxygenase 3	NaN	NaN	NaN	NaN	NaN	NaN	1.8754	0.97551	0.51282	1.5859	0.71437	0.26305		NaN	NaN	NaN	NaN	NaN	NaN	0.41157	1.4042	3.8663	NaN	NaN	NaN
170	P62962;Q5SX49;CON__P02584	Pfn1;DN-183N8.15-002;RP23-326P7.1-002	Profilin I	NaN	NaN	NaN	NaN	NaN	NaN	1.4892	0.50624	0.38857	0.78972	0.83801	1.1979		11.112	16.233	1.4985	NaN	NaN	NaN	NaN	NaN	NaN	NaN	NaN	NaN
171	B7ZCF1;O88685;A2AGN7;F6Q2E3	Psmc3;RP23-263H8.1-009;Tbp1;RP23-263H8.1-002	Proteasome (Prosome, macropain) 26S subunit ATPase 3	1.2141	1.8617	0.85307	1.0508	1.3052	1.2789	1.5319	1.2223	0.91354	1.2294	1.0034	0.90435		1.212	1.9299	1.481	NaN	NaN	NaN	NaN	NaN	NaN	1.386	1.3241	1.094
172	P62192	Psmc1	Proteasome 26S subunit ATPase 1	0.9356	1.493	1.269	1.1258	1.2947	1.4922	1.6683	1.2398	0.76346	1.4364	1.096	0.82301		2.7412	3.6061	1.3513	0.92861	1.866	2.1535	1.0819	1.209	1.0926	1.3165	1.16	0.91672
173	Q8BVQ9;P46471	Psmc2;Mss1	Proteasome 26S subunit ATPase 2	1.069	1.5468	1.4496	1.0872	1.2912	1.2697	1.7787	1.1518	0.77302	1.385	1.0993	0.87256		1.0424	4.0961	2.7875	1.3395	1.7175	0.97998	0.88999	0.8806	1.0647	0.37887	0.57875	0.6373
174	P54775	Psmc4;Tbp7	Proteasome 26S subunit ATPase 4	0.9613	1.2944	1.5354	0.87567	1.1467	1.2867	1.5758	1.247	0.82834	1.3788	1.0747	0.90635		NaN	NaN	NaN	NaN	NaN	NaN	NaN	NaN	NaN	NaN	NaN	NaN
175	P62196;E9Q0L5	Psmc5;Sug1	Proteasome 26S subunit ATPase 5	0.9821	1.2893	1.5357	0.60753	1.1112	1.4135	1.6454	1.2448	0.86631	1.3641	1.0636	0.82006		1.4034	4.4186	1.9952	NaN	NaN	NaN	0.50324	0.64156	0.90125	1.0386	1.2303	0.95711
176	P62334	Psmc6;Sug2	Proteasome 26S subunit ATPase 6	0.85249	1.1002	1.1136	1.426	1.24	0.89001	1.8285	1.2669	0.835	1.4792	1.1287	1.0497		1.8213	4.5962	1.627	NaN	NaN	NaN	1.0126	0.94637	1.0614	NaN	NaN	NaN
177	Q9R1P4;E9Q3B7	Psma1	Proteasome subunit alpha type-1	0.82703	0.81958	1.0084	1.1207	2.1338	1.2687	1.666	1.0373	0.60678	1.1697	1.2622	0.9554		NaN	NaN	NaN	0.51004	1.519	3.1105	1.3324	0.92529	0.93221	NaN	NaN	NaN
178	E9Q3A4;P49722;Q6ZWV8	Lmpc3;Psma2;mCG_4331	Proteasome subunit alpha type-2	2.1893	3.2859	1.6464	1.001	1.5763	0.91769	1.3926	1.0638	0.75265	1.4822	1.176	0.97774		1.4141	4.6566	2.6587	1.1212	2.1948	1.6704	0.53669	0.60929	1.2889	1.3473	0.87694	0.77532
179	O70435;E0CYL6;F8WH02;E0CZ34	Psma3	Proteasome subunit alpha type-3	NaN	NaN	NaN	1.2878	1.0943	0.96754	1.5638	0.77843	0.59172	1.4495	1.2115	0.9703		1.1676	4.1154	3.2826	NaN	NaN	NaN	0.90791	0.63339	0.74328	NaN	NaN	NaN
180	Q9R1P0;E9PW69;E9Q0X0	Psma4	Proteasome subunit alpha type-4	0.89699	1.2797	1.4526	1.3607	1.7126	1.3542	1.5073	1.0447	0.68157	1.3159	1.129	0.79766		1.5828	4.3029	2.2111	1.2252	2.389	2.0857	NaN	NaN	NaN	1.6919	1.2872	0.7944
181	Q9Z2U1;D3YX79	Psma5;Gm8394	Proteasome subunit alpha type-5	0.89885	0.84501	1.0922	0.98741	1.7075	1.5298	1.3499	0.94838	0.7276	1.5561	1.122	0.90607		NaN	NaN	NaN	0.58079	1.8066	2.9816	NaN	NaN	NaN	NaN	NaN	NaN
182	Q9QUM9;E0CXB1;E0CYT2	Psma6	Proteasome subunit alpha type-6	0.80324	1.275	1.6603	0.95988	1.6969	1.5523	1.51	0.96704	0.73368	1.3481	1.2144	1.0123		1.3583	3.9226	2.2549	0.81695	2.1913	2.7081	0.92507	0.52727	0.45354	NaN	NaN	NaN
183	Q9Z2U0;Q9CWH6;B7ZMS4;F6ZKL1	Psma7;Psma7l;Psma8	Proteasome subunit alpha type-7	1.1631	1.1717	1.1652	1.175	0.88591	0.98734	1.913	1.2489	0.77579	1.5166	1.1294	0.90429		0.52616	1.4996	2.8222	1.0865	1.4096	1.8639	1.1917	1.1611	0.92548	1.2618	1.1892	0.68254
184	O09061	Psmb1	Proteasome subunit beta type-1	0.89023	0.76484	1.0609	0.96276	1.3665	1.3487	NaN	NaN	NaN	1.4269	1.1943	0.76275		1.4391	5.3748	3.7872	0.72294	1.9974	1.8675	0.89894	0.76289	0.81314	1.3021	1.2666	0.88193
185	Q9R1P3	Psmb2	Proteasome subunit beta type-2	NaN	NaN	NaN	0.98022	1.2739	1.5719	1.6685	1.035	0.74589	1.5084	1.1907	0.92883		NaN	NaN	NaN	NaN	NaN	NaN	NaN	NaN	NaN	NaN	NaN	NaN
186	Q9R1P1;D3YUM8	Psmb3	Proteasome subunit beta type-3	NaN	NaN	NaN	1.3468	1.334	1.2609	1.4191	0.833	0.73971	1.5428	1.1824	0.93974		1.1379	3.2333	2.854	1.146	2.4541	2.241	NaN	NaN	NaN	2.2923	1.1255	0.55601
187	P99026	Lmp3;Psmb4	Proteasome subunit beta type-4	NaN	NaN	NaN	NaN	NaN	NaN	1.6171	1.0527	0.42333	1.0317	1.5428	1.0285		NaN	NaN	NaN	NaN	NaN	NaN	0.80056	0.81839	1.1587	NaN	NaN	NaN
188	Q60692	Lmp19;Psmb6	Proteasome subunit beta type-6	0.68261	1.3434	2.026	1.3294	1.6606	1.2809	1.6786	0.80815	0.52465	0.89273	0.71071	0.55636		NaN	NaN	NaN	NaN	NaN	NaN	NaN	NaN	NaN	NaN	NaN	NaN
189	Q9JIF0;Q80WV6;Q9JIF0-2;Q9JIF0-3;D3Z0A2;F8WH01;Q3TPF5;D3Z3N0;Q9CX58	Hrmt1l2;Mrmt1;Prmt1	Protein arginine N-methyltransferase 1	1.1618	0.6519	0.62342	1.1906	1.5733	1.4826	1.4689	0.98127	0.73664	1.3865	0.73348	0.60018		4.1735	12.618	0.16822	2.6918	1.6103	0.28173	NaN	NaN	NaN	NaN	NaN	NaN
190	Q922R8;Q3TML0	Pdia6;Txndc7	Protein disulfide-isomerase A6	NaN	NaN	NaN	NaN	NaN	NaN	1.4632	0.74782	0.4727	0.9068	0.78698	1.0389		NaN	NaN	NaN	NaN	NaN	NaN	0.87197	1.1145	0.57422	NaN	NaN	NaN
191	Q9JJ28	Fli1;Flii;Fliih	Protein flightless-1 homolog	1.0281	5.7727	6.2422	NaN	NaN	NaN	10.702	0.96091	0.11069	NaN	NaN	NaN		NaN	NaN	NaN	NaN	NaN	NaN	NaN	NaN	NaN	NaN	NaN	NaN
192	Q9D0R8	Lsm12	Protein LSM12 homolog	NaN	NaN	NaN	NaN	NaN	NaN	1.3737	1.1444	1.0525	2.8307	1.4084	0.56475		NaN	NaN	NaN	NaN	NaN	NaN	0.63078	0.93836	1.6244	NaN	NaN	NaN
193	Q9EQU5-2;Q9EQU5;A2BE93;A2BE92	Set;RP23-261D24.1-004;RP23-261D24.1-003	Protein SET	2.9185	1.099	0.34043	NaN	NaN	NaN	NaN	NaN	NaN	0.4337	0.89521	1.0508		NaN	NaN	NaN	NaN	NaN	NaN	NaN	NaN	NaN	NaN	NaN	NaN
194	P52480;P52480-2;G3X925;P53657;E9Q509	Pk3;Pkm2;Pykm	Pyruvate kinase isozymes M1/M2	0.84232	1.6584	2.2034	0.9402	1.9848	2.8348	1.4491	0.76928	0.6056	0.98295	0.80768	0.97137		11.455	12.623	1.2178	NaN	NaN	NaN	0.66758	0.51951	0.88321	NaN	NaN	NaN
195	Q9JKF1;F6ZJB0;G3UW45	Iqgap1	Ras GTPase-activating-like protein IQGAP1	5.6052	1.8112	0.33081	1.421	0.8578	0.61129	1.2739	2.71	2.2842	1.1708	1.1734	1.1024		3.8751	0.99321	0.247	1.0238	0.94231	0.8366	0.75121	3.4395	4.5265	0.67613	0.92621	1.2857
196	Q3UQ44	Iqgap2	Ras GTPase-activating-like protein IQGAP2	5.5887	1.8653	0.34415	1.2717	0.80907	0.50147	NaN	NaN	NaN	NaN	NaN	NaN		NaN	NaN	NaN	0.87511	0.91072	0.91058	NaN	NaN	NaN	0.10859	0.20654	0.41161
197	F8VQ29;Q3UQP1	Iqgap3	Ras GTPase-activating-like protein IQGAP3	4.8759	1.2698	0.29156	1.1231	0.64865	0.61347	1.0325	3.7127	3.58	2.3141	2.1087	0.84847		4.977	1.9466	0.34354	NaN	NaN	NaN	0.90046	2.218	3.1638	0.33198	1.0562	3.6343
198	P63001;Q3TLP8;Q05144;Q9ER71;Q8R527;Q9ER71-2;P84096;D3YX61;F2Z463;D3Z3L1;G3UZM2	Rac1;mCG_23557	Ras-related C3 botulinum toxin substrate 1	0.98526	0.98692	0.98285	1.0036	1.0129	1.0028	1.0164	1.0708	1.0342	0.99367	0.9781	0.97475		0.98644	1.0229	0.95328	1.0192	1.015	1.007	0.96835	0.99493	1.068	1.0012	1.0446	1.0408
199	E9PYH8;Q60972;Q60973;A2AFJ1;A2AFI9;F6ZLC6	Rbap48;Rbbp4;Rbap46;Rbbp7;RP23-436I3.1-003;RP23-436I3.1-002	Retinoblastoma-binding protein 4	NaN	NaN	NaN	0.89693	1.1199	1.3592	2.4076	0.97886	0.55227	1.4066	0.91588	0.65902		2.0071	5.1675	1.4227	NaN	NaN	NaN	0.65837	0.917	1.474	0.73867	1.5736	2.6984
200	Q99PT1	Arhgdia;C87222;Gdi1	Rho GDP-dissociation inhibitor 1	0.99009	0.93038	0.96379	0.96445	0.96123	1.0127	1.0009	1.0016	1.0094	0.96859	0.98136	1.0154		1.0832	1.2023	1.1125	1.0677	1.0279	0.90972	1.0923	1.0275	0.98155	1.0938	1.0295	0.97403
201	Q61599;D3YWL7	Arhgdib;Gdid4	Rho GDP-dissociation inhibitor 2	1.0202	1.0944	1.1003	1.1514	1.1367	1.0063	0.89153	0.87569	0.95841	1.022	1.0276	0.96023		0.95971	0.96896	1.0273	0.9455	1.1213	1.2405	1.0074	1.0061	1.0084	1.0655	1.1248	1.0903
202	Q91V55;D3YYM6;P97461	mCG_22552;Rps5	Ribosomal protein S5	1.1921	1.6709	1.4603	0.8386	0.75495	0.84037	2.0902	1.965	1.1535	1.5448	1.1059	0.94595		2.3152	2.7556	1.1523	1.5852	2.0586	1.3406	0.91185	1.2867	1.2769	1.0828	1.1049	0.91882
203	P60122;D3YW60	Ruvbl1;Tip49;Tip49a	RuvB-like 1	NaN	NaN	NaN	1.0619	2.018	0.85772	NaN	NaN	NaN	1.2273	1.0421	0.70042		NaN	NaN	NaN	NaN	NaN	NaN	NaN	NaN	NaN	NaN	NaN	NaN
204	Q9CQ65	Mtap	S-methyl-5-thioadenosine phosphorylase	2.1574	1.0162	0.66734	1.4544	2.0916	1.3328	1.5655	1.4519	1.2834	0.91478	1.2555	1.5582		2.0766	4.2959	1.2641	NaN	NaN	NaN	0.88167	1.8631	2.3983	1.3981	1.6814	0.72182
205	P19324	Cbp1;Hsp47;Serpinh1	Serpin H1	NaN	NaN	NaN	1.2753	1.5989	1.4598	NaN	NaN	NaN	NaN	NaN	NaN		3.5181	7.1091	1.6084	2.9995	3.4141	1.1434	NaN	NaN	NaN	0.83783	0.52	0.68824
206	E9Q447;A3KGU7;P16546;A3KGU5;P16546-2	RP23-443G7.6-004;Spna2;Spta2;Sptan1;RP23-443G7.6-001	Spectrin alpha 2	0.08536	0.24847	3.1935	0.10383	0.13363	1.4669	0.76416	0.44848	0.70962	1.2939	0.68043	0.66295		NaN	NaN	NaN	NaN	NaN	NaN	NaN	NaN	NaN	NaN	NaN	NaN
207	Q3UMC0;Q9D3R6;D3Z4J2;Q9D3R6-3;D6RGM7;D3Z0U5	Spaf;Spata5;Katnal2	Spermatogenesis-associated protein 5	1.0821	2.0569	1.8908	0.7015	1.4523	2.2159	2.9134	1.0981	0.39221	1.2517	0.81122	0.70774		1.2582	6.2319	4.8212	0.6094	1.5788	2.0974	1.2625	1.0984	0.85198	1.1855	1.1458	1.1257
208	Q921M3;F8WHW1;Q921M3-2	Kiaa0017;Sf3b3	Splicing factor 3B subunit 3	NaN	NaN	NaN	NaN	NaN	NaN	1.6841	1.2218	0.67115	1.233	1.1688	0.96726		NaN	NaN	NaN	NaN	NaN	NaN	NaN	NaN	NaN	NaN	NaN	NaN
209	Q8VIJ6	Sfpq	Splicing factor, proline- and glutamine-rich	NaN	NaN	NaN	0.5612	0.54677	0.31612	1.2917	0.89413	0.68002	1.1475	0.72242	0.72452		NaN	NaN	NaN	NaN	NaN	NaN	NaN	NaN	NaN	NaN	NaN	NaN
210	Q60598;Q921L6	Cttn;Ems1;mCG_21254	Src substrate cortactin	NaN	NaN	NaN	0.67638	1.3355	2.1945	1.8517	0.87529	0.47198	1.0391	0.80725	0.77041		NaN	NaN	NaN	NaN	NaN	NaN	NaN	NaN	NaN	NaN	NaN	NaN
211	Q7TMK9;G3V018;Q7TMK9-2;G3UZI2;G3UZ48;Q8VHM5;G3UXJ6;A2AW41;G3UWM1	Hnrpq;Nsap1;Nsap1l;Syncrip;Hnrnpr;Hnrpr;RP24-315O23.1-001	Synaptotagmin-binding, cytoplasmic RNA-interacting protein	NaN	NaN	NaN	0.76715	0.64706	0.69187	NaN	NaN	NaN	1.0031	0.75663	0.75518		1.5968	2.6357	1.5957	NaN	NaN	NaN	0.41258	1.167	3.2059	NaN	NaN	NaN
212	P80314	Cct2;Cctb	T-complex protein 1 subunit beta	0.94188	0.95514	0.67857	0.82392	1.0517	1.2351	1.866	1.1701	0.89289	1.1994	1.0644	0.9838		8.3656	8.8378	0.98197	NaN	NaN	NaN	NaN	NaN	NaN	NaN	NaN	NaN
213	P80315;G5E839;G3UYW5;G3UXG2;G3UXF3	Cct4;Cctd	T-complex protein 1 subunit delta	1.2907	1.1356	0.90051	0.83862	1.0414	1.4261	1.6936	1.2743	0.78198	1.1862	1.005	0.95235		1.4508	2.1501	1.8497	0.84602	1.5014	0.99777	NaN	NaN	NaN	NaN	NaN	NaN
214	P80316;E0CZA1	Cct5;Ccte;Kiaa0098	T-complex protein 1 subunit epsilon	1.113	1.2213	1.0565	0.99258	1.1624	1.0407	NaN	NaN	NaN	1.0293	0.9508	0.54128		1.4171	5.8206	2.1403	NaN	NaN	NaN	1.1319	1.9887	1.2679	0.80646	0.89241	0.78473
215	P80313	Cct7;Ccth	T-complex protein 1 subunit eta	NaN	NaN	NaN	NaN	NaN	NaN	1.3025	1.1459	0.75215	NaN	NaN	NaN		NaN	NaN	NaN	NaN	NaN	NaN	0.70408	1.2294	1.8743	NaN	NaN	NaN
216	P80318;E9Q133;Q3U0I3;F6Q609;F6ZVG8	Cct3;Cctg	T-complex protein 1 subunit gamma	1.089	1.0145	0.86576	0.93686	1.1321	1.144	1.605	1.1391	0.82019	1.0004	0.98208	0.827		1.4798	4.0772	1.5635	NaN	NaN	NaN	0.89138	1.162	1.2778	0.85022	0.99767	0.86044
217	P42932	Cct8;Cctq	T-complex protein 1 subunit theta	1.2955	1.098	0.8781	0.80697	0.69801	1.1646	1.6081	1.1634	0.71358	1.1906	1.2389	0.85902		1.7241	2.9133	1.3338	3.1268	3.3523	1.1198	1.052	1.7341	1.1962	NaN	NaN	NaN
218	E9QPA6;P80317;Q61390;B1AT05	Cct6;Cct6a;Cctz;Cctz1	T-complex protein 1 subunit zeta	1.0688	0.8959	0.76594	0.95513	1.0969	1.038	1.2885	0.86296	0.70573	1.0761	0.94883	0.75681		1.5452	4.8528	2.6759	2.0999	2.0064	1.0786	1.5023	1.3962	1.125	0.95726	0.92499	0.96981
219	P17751	Tpi;Tpi1	Triose-phosphate isomerase	1.9583	1.0687	0.61501	NaN	NaN	NaN	NaN	NaN	NaN	1.0343	1.7467	2.1904		NaN	NaN	NaN	NaN	NaN	NaN	NaN	NaN	NaN	NaN	NaN	NaN
220	Q9JHJ0	Tmod3	Tropomodulin-3	0.73006	1.4649	2.3667	0.9769	2.1136	2.3014	2.3118	0.61275	0.36868	1.2954	0.81477	0.69975		NaN	NaN	NaN	1.8031	2.1794	0.6318	NaN	NaN	NaN	NaN	NaN	NaN
221	Q792Z1	mCG_140784;Tcrb-V20;Try10;trypsinogen	Trypsinogen 10	0.095896	0.017263	0.19109	NaN	NaN	NaN	0.00469	0.019257	5.0425	NaN	NaN	NaN		0.0095182	1.2831	142.36	0.015192	0.0021277	0.15263	NaN	NaN	NaN	NaN	NaN	NaN
222	P68372;Q9D6F9	Tubb2c;Tubb4	Tubulin beta-2C chain	1.2848	0.84411	0.65205	0.87219	0.98662	1.0373	1.4573	1.5544	0.96896	1.2299	0.92834	0.64329		3.313	4.4679	1.403	2.4363	2.7501	0.72732	0.47985	1.0869	2.5333	0.61439	0.84803	1.2108
223	P99024;CON__ENSEMBL:ENSBTAP00000025008;A2AQ07;G3UZR1	Tubb5	Tubulin beta-5 chain	1.208	0.70661	0.61021	0.83563	0.92668	1.1887	1.3508	1.4944	1.2584	1.3092	1.0339	0.85576		2.9066	3.5421	1.1158	2.2977	1.5464	0.59721	0.65806	1.2556	1.9785	0.46013	0.88332	1.5306
224	Q01853	Vcp	Valosin-containing protein	1.0485	1.9578	1.7738	0.76754	1.5746	1.8787	2.639	1.09	0.47158	1.1057	0.80277	0.82151		1.339	6.1331	4.1518	0.79513	1.595	1.8101	1.2755	1.1111	0.84561	1.0819	1.1242	0.95087
225	G3UY93;Q9Z1Q9;G3UZ22;G3UYW2	Bat6;G7a;Vars;Vars2	Valyl-tRNA synthetase	1.0499	1.4531	1.4662	0.69121	1.0864	1.5083	1.8335	1.1834	0.6661	1.1231	0.91812	0.90814		NaN	NaN	NaN	NaN	NaN	NaN	NaN	NaN	NaN	NaN	NaN	NaN
226	Q99J09;F7D5L2	Mep50;Wdr77	WD repeat-containing protein 77	1.0124	1.445	1.0027	1.2878	2.6181	2.1319	2.0512	1.0697	0.66215	1.2363	0.88987	1.0046		1.6973	5.593	3.0779	1.4165	2.1616	1.716	1.2876	1.2182	0.84935	1.5857	1.7532	0.89363
227	A2AWN8;P59326;E9Q2W5;Q91YT7	mCG_6742;RP23-359C15.7-002;Ythdf1;mCG_118848;RP23-127O5.1-001;Ythdf2	YTH domain family 1	NaN	NaN	NaN	NaN	NaN	NaN	1.1164	1.2217	1.0985	1.6565	1.3466	0.86591		NaN	NaN	NaN	NaN	NaN	NaN	0.61952	0.69181	1.5745	NaN	NaN	NaN
228	E9PX78;Q8JZQ9	Eif3b;Eif3s9		1.0842	2.0525	1.2067	NaN	NaN	NaN	2.9644	1.4384	0.62887	1.185	0.84534	0.77896		2.3396	6.7065	3.2097	NaN	NaN	NaN	1.0829	1.0103	1.052	1.0845	1.1649	0.96806
229	E9Q912;E9Q6Q4			1.6015	0.99624	0.61539	1.2644	1.1137	0.90812	0.48885	1.0092	1.9829	0.99161	1.0717	1.0696		1.1965	0.67846	0.50666	0.69566	0.9444	1.1626	0.61842	1.0626	1.6327	0.57828	0.61049	0.94464
230	F6XWB2;P01631			0.0076718	0.0076589	1.0526	NaN	NaN	NaN	NaN	NaN	NaN	0.10601	0.24553	3.0386		NaN	NaN	NaN	NaN	NaN	NaN	0.012075	0.00014701	0.013418	NaN	NaN	NaN
231	P01837			0.016374	0.010707	0.71431	0.046073	0.010559	0.24999	0.039371	NaN	NaN	0.01093	0.00041736	0.25258		0.017572	0.00013956	0.025708	NaN	NaN	NaN	0.020137	4.2313e-06	0.00045322	0.057392	0.001873	0.035896
NOTES:
	SILAC experiments SILAC labelling: K=Lysine; R=Arginine
	SF-Rac1 alone expressing cells	L=LIGHT K0+R0
	SF-Rac1+ Tiam1 WT/ SF-Rac1+ Tiam1 GEF* co-expressing cells	M=MEDIUM K4+R6
	SF-Rac1+ P-Rex1 WT/SF-Rac1+ P-Rex1 GEF* co-expressing cells	H=HEAVY K8+R10
	Reverse SILAC experiments SILAC labelling: K=Lysine; R=Arginine
	SF-Rac1 alone expressing cells	L=LIGHT K0+R0
	SF-Rac1+ Tiam1 WT/ SF-Rac1+ Tiam1 GEF* co-expressing cells	H=HEAVY K8+R10
	SF-Rac1+ P-Rex1 WT/SF-Rac1+ P-Rex1 GEF* co-expressing cells	M=MEDIUM K4+R6
	SILAC and reverse SILAC sets:
	Set1= SF-Rac1+Tiam1 WT and SF-Rac1+P-Rex1 WT co-expressing cells relative to cells expressing SF-Rac1 alone
	Set2= SF-Rac1+Tiam1 GEF* and SF-Rac1+P-Rex1 GEF* co-expressing cells relative to cells expressing SF-Rac1 alone

## Sheet: Table S.3
Table S.3 MaxQuant generated protein list from the SILAC SF-TAP experiments
																										1	2	3	4	5	6	7	8	9	10	11	12	13	14	15	16	17	18	19	20	21	22	23	24
id	Protein IDs	Protein Names	Gene Names	Protein Descriptions	Proteins	Peptides	Sequence Coverage [%]	Mol. Weight [kDa]	Sequence Length	Experiment BR1_2Step_REV_Set1	Experiment BR1_2Step_REV_Set2	Experiment BR1_2Step_Set1	Experiment BR1_2Step_Set2	Experiment BR2_1Step_REV_Set1	Experiment BR2_1Step_REV_Set2	Experiment BR2_1Step_Set1	Experiment BR2_1Step_Set2	Experiment BR2_2Step_REV_Set1	Experiment BR2_2Step_REV_Set2	Experiment BR2_2Step_Set1	Experiment BR2_2Step_Set2	PEP	Ratio M/L Normalized	Ratio H/L Normalized	Ratio H/M Normalized	Ratio M/L Normalized BR1_2Step_REV_Set1	Ratio H/L Normalized BR1_2Step_REV_Set1	Ratio H/M Normalized BR1_2Step_REV_Set1	Ratio M/L Normalized BR1_2Step_REV_Set2	Ratio H/L Normalized BR1_2Step_REV_Set2	Ratio H/M Normalized BR1_2Step_REV_Set2	Ratio M/L Normalized BR1_2Step_Set1	Ratio H/L Normalized BR1_2Step_Set1	Ratio H/M Normalized BR1_2Step_Set1	Ratio M/L Normalized BR1_2Step_Set2	Ratio H/L Normalized BR1_2Step_Set2	Ratio H/M Normalized BR1_2Step_Set2	Ratio M/L Normalized BR2_2Step_REV_Set1	Ratio H/L Normalized BR2_2Step_REV_Set1	Ratio H/M Normalized BR2_2Step_REV_Set1	Ratio M/L Normalized BR2_2Step_REV_Set2	Ratio H/L Normalized BR2_2Step_REV_Set2	Ratio H/M Normalized BR2_2Step_REV_Set2	Ratio M/L Normalized BR2_2Step_Set1	Ratio H/L Normalized BR2_2Step_Set1	Ratio H/M Normalized BR2_2Step_Set1	Ratio M/L Normalized BR2_2Step_Set2	Ratio H/L Normalized BR2_2Step_Set2	Ratio H/M Normalized BR2_2Step_Set2
1	Q64433	10 kDa chaperonin;10 kDa heat shock protein, mitochondrial;Chaperonin 10	Hspe1	>sp|Q64433|CH10_MOUSE 10 kDa heat shock protein, mitochondrial OS=Mus musculus GN=Hspe1 PE=1 SV=2	1	4	45.1	10.963	102		1			3	4							6.9477e-43	1.0476	1.0049	0.93647	NaN	NaN	NaN	0.62532	1.2353	1.7478	NaN	NaN	NaN	NaN	NaN	NaN	NaN	NaN	NaN	NaN	NaN	NaN	NaN	NaN	NaN	NaN	NaN	NaN
2	Q9CQV8;Q9CQV8-2;A2A5N1	14-3-3 protein beta/alpha;14-3-3 protein beta/alpha, N-terminally processed;Protein kinase C inhibitor protein 1;Tyrosine 3-monooxygenase/tryptophan 5-monooxygenase activation protein, beta	Ywhab;RP23-321M14.1-002	>sp|Q9CQV8|1433B_MOUSE 14-3-3 protein beta/alpha OS=Mus musculus GN=Ywhab PE=1 SV=3;>sp|Q9CQV8-2|1433B_MOUSE Isoform Short of 14-3-3 protein beta/alpha OS=Mus musculus GN=Ywhab;>tr|A2A5N1|A2A5N1_MOUSE Tyrosine 3-monooxygenase/tryptophan 5-monooxygenase act	3	5	20.7	28.086	246		1			1	1	1	1					1.5782e-12	1.1038	0.93453	0.72845	NaN	NaN	NaN	1.1038	1.2702	0.72845	NaN	NaN	NaN	NaN	NaN	NaN	NaN	NaN	NaN	NaN	NaN	NaN	NaN	NaN	NaN	NaN	NaN	NaN
3	P62259;F6WA09;D6REF3	14-3-3 protein epsilon	Ywhae	>sp|P62259|1433E_MOUSE 14-3-3 protein epsilon OS=Mus musculus GN=Ywhae PE=1 SV=1	3	7	32.5	29.174	255	3	2	2	2	4	2							2.4174e-23	0.92903	1.008	1.1495	1.1116	0.91143	0.81049	0.95928	1.3387	1.5274	0.73159	0.67576	0.73555	0.69403	1.4781	2.4176	NaN	NaN	NaN	NaN	NaN	NaN	NaN	NaN	NaN	NaN	NaN	NaN
4	P61982;P68510	14-3-3 protein gamma;14-3-3 protein gamma, N-terminally processed;14-3-3 protein eta	Ywhag;Ywhah	>sp|P61982|1433G_MOUSE 14-3-3 protein gamma OS=Mus musculus GN=Ywhag PE=1 SV=2;>sp|P68510|1433F_MOUSE 14-3-3 protein eta OS=Mus musculus GN=Ywhah PE=1 SV=2	2	8	39.7	28.302	247	1	2	1		3						1		1.6314e-14	1.326	1.0853	0.95589	1.4886	0.64158	0.39407	1.3564	1.0875	1.0288	0.99333	0.86403	0.95589	NaN	NaN	NaN	NaN	NaN	NaN	NaN	NaN	NaN	20.558	29.14	1.466	NaN	NaN	NaN
5	F6VW30;F6YY69;P68254;P68254-2	14-3-3 protein tau;14-3-3 protein theta	Ywhaq	>tr|F6VW30|F6VW30_MOUSE Uncharacterized protein (Fragment) OS=Mus musculus GN=Ywhaq PE=3 SV=1;>tr|F6YY69|F6YY69_MOUSE Uncharacterized protein (Fragment) OS=Mus musculus GN=Ywhaq PE=4 SV=1;>sp|P68254|1433T_MOUSE 14-3-3 protein theta OS=Mus musculus GN=Ywhaq	4	6	23.4	34.348	303		1			3	2	2	1					5.1578e-56	1.1022	1.0264	1.0544	NaN	NaN	NaN	1.1118	0.99291	1.1604	NaN	NaN	NaN	NaN	NaN	NaN	NaN	NaN	NaN	NaN	NaN	NaN	NaN	NaN	NaN	NaN	NaN	NaN
6	P63101;D3YXN6;D3YXF4;D3YW45	14-3-3 protein zeta/delta;Protein kinase C inhibitor protein 1;SEZ-2;Putative uncharacterized protein Ywhaz	Ywhaz	>sp|P63101|1433Z_MOUSE 14-3-3 protein zeta/delta OS=Mus musculus GN=Ywhaz PE=1 SV=1;>tr|D3YXN6|D3YXN6_MOUSE Uncharacterized protein OS=Mus musculus GN=Ywhaz PE=4 SV=1	4	10	45.3	27.771	245	3	4	4	4	5	9	2	1	1		1		1.6973e-111	0.94357	1.0172	1.0996	1.2474	0.74122	0.30854	0.94082	1.1605	1.3736	0.74622	0.98876	0.81234	0.47247	0.82833	1.4682	0.39716	1.0573	2.9246	NaN	NaN	NaN	5.5299	5.329	1.4636	NaN	NaN	NaN
7	Q3TXS7;D6RGR5	26S proteasome non-ATPase regulatory subunit 1;26S proteasome regulatory subunit RPN2;26S proteasome regulatory subunit S1	Psmd1	>sp|Q3TXS7|PSMD1_MOUSE 26S proteasome non-ATPase regulatory subunit 1 OS=Mus musculus GN=Psmd1 PE=1 SV=1	2	16	23.1	105.73	953	7	11	6	4		1				2	2		5.6199e-54	1.2052	1.1875	0.96237	1.4802	1.2647	1.0391	1.2613	1.0634	0.9129	1.0786	1.4242	1.4395	1.0467	0.93982	0.79338	NaN	NaN	NaN	1.2588	1.2528	0.89156	1.7118	4.4326	1.3764	NaN	NaN	NaN
8	Q8BG32;F6Z0Q9;G3UYH2;G3UYL3;G3UYI4;G3UXL5;G3UWW7;G3UX15;G3UYL8;G3UWV7;G3UX67;G3UZ28	26S proteasome non-ATPase regulatory subunit 11;26S proteasome regulatory subunit p44.5;26S proteasome regulatory subunit RPN6;26S proteasome regulatory subunit S9	Psmd11	>sp|Q8BG32|PSD11_MOUSE 26S proteasome non-ATPase regulatory subunit 11 OS=Mus musculus GN=Psmd11 PE=1 SV=3;>tr|F6Z0Q9|F6Z0Q9_MOUSE Uncharacterized protein (Fragment) OS=Mus musculus GN=Psmd11 PE=4 SV=1;>tr|G3UYH2|G3UYH2_MOUSE Uncharacterized protein (Fragm	12	12	34.1	47.436	422	14	12	4	5	3	3			2	1	1		2.5748e-86	1.3924	1.2061	0.92124	1.732	1.3134	0.85832	1.3924	1.0941	0.92124	0.81432	1.3094	1.3691	1.1161	1.816	1.2886	1.7206	1.2346	0.7909	1.6478	1.4067	0.98054	1.4737	4.4434	1.0917	NaN	NaN	NaN
9	Q9D8W5;B1AT36;Q3TRH2	26S proteasome non-ATPase regulatory subunit 12;26S proteasome regulatory subunit p55;26S proteasome regulatory subunit RPN5;Proteasome (Prosome, macropain) 26S subunit, non-ATPase, 12;Putative uncharacterized protein	Psmd12;RP23-319N7.1-002	>sp|Q9D8W5|PSD12_MOUSE 26S proteasome non-ATPase regulatory subunit 12 OS=Mus musculus GN=Psmd12 PE=2 SV=4;>tr|B1AT36|B1AT36_MOUSE Proteasome (Prosome, macropain) 26S subunit, non-ATPase, 12 OS=Mus musculus GN=Psmd12 PE=4 SV=1;>tr|Q3TRH2|Q3TRH2_MOUSE Uncha	3	9	23.5	52.895	456	6	5	3	4	1				2		1	1	4.3167e-50	1.417	1.2359	0.9818	1.5776	1.2458	0.85093	1.3806	1.1665	0.8966	0.7709	1.0858	1.432	1.3192	1.8788	1.5027	1.4857	1.3452	0.97421	NaN	NaN	NaN	1.5877	5.9006	3.4538	1.3584	2.3465	1.1181
10	Q9WVJ2;E9Q5I9;F6ZQQ3;E9Q0U1;F6PXS6	26S proteasome non-ATPase regulatory subunit 13;26S proteasome regulatory subunit p40.5;26S proteasome regulatory subunit RPN9;26S proteasome regulatory subunit S11	Psmd13	>sp|Q9WVJ2|PSD13_MOUSE 26S proteasome non-ATPase regulatory subunit 13 OS=Mus musculus GN=Psmd13 PE=1 SV=1;>tr|E9Q5I9|E9Q5I9_MOUSE Uncharacterized protein OS=Mus musculus GN=Psmd13 PE=4 SV=1;>tr|F6ZQQ3|F6ZQQ3_MOUSE Uncharacterized protein (Fragment) OS=Mus	5	10	31.4	42.809	376	7	6	3	2	2				1		1		7.5853e-32	1.2941	1.3188	0.88099	1.6734	1.3403	0.84005	1.2392	1.0647	0.82384	1.162	1.777	1.3502	1.2223	1.9538	1.6501	NaN	NaN	NaN	NaN	NaN	NaN	2.2092	4.3185	1.1858	NaN	NaN	NaN
11	O35593;F6SAH4	26S proteasome non-ATPase regulatory subunit 14;26S proteasome regulatory subunit RPN11;MAD1	Pad1;Psmd14	>sp|O35593|PSDE_MOUSE 26S proteasome non-ATPase regulatory subunit 14 OS=Mus musculus GN=Psmd14 PE=1 SV=2;>tr|F6SAH4|F6SAH4_MOUSE Uncharacterized protein (Fragment) OS=Mus musculus GN=Psmd14 PE=4 SV=1	2	2	11.3	34.577	310		2									1		0.000348	1.1927	1.2749	1.085	NaN	NaN	NaN	1.1355	1.185	0.95184	NaN	NaN	NaN	NaN	NaN	NaN	NaN	NaN	NaN	NaN	NaN	NaN	1.1927	3.9	2.3482	NaN	NaN	NaN
12	Q8VDM4;Q80V77;E9Q2S8	26S proteasome non-ATPase regulatory subunit 2;26S proteasome regulatory subunit RPN1;26S proteasome regulatory subunit S2;26S proteasome subunit p97;Psmd2 protein	Psmd2	>sp|Q8VDM4|PSMD2_MOUSE 26S proteasome non-ATPase regulatory subunit 2 OS=Mus musculus GN=Psmd2 PE=1 SV=1;>tr|Q80V77|Q80V77_MOUSE Psmd2 protein OS=Mus musculus GN=Psmd2 PE=2 SV=1	3	17	26.5	100.2	908	12	15	7	7	6	3			2	1	4	2	8.1279e-68	1.2458	1.205	1.0702	1.5928	1.2344	0.72116	1.3673	1.0751	0.88959	0.98056	1.296	1.4384	1.1141	1.5308	1.2612	1.482	1.4007	1.0902	1.3103	1.4982	1.454	1.7987	5.2814	2.1751	1.6338	2.1994	1.2472
13	P14685;F7B7L8	26S proteasome non-ATPase regulatory subunit 3;26S proteasome regulatory subunit RPN3;26S proteasome regulatory subunit S3;Proteasome subunit p58;Transplantation antigen P91A;Tum-P91A antigen	P91a;Psmd3;Tstap91a	>sp|P14685|PSMD3_MOUSE 26S proteasome non-ATPase regulatory subunit 3 OS=Mus musculus GN=Psmd3 PE=2 SV=3	2	11	24.2	60.718	530	11	10	2	7	1	4				2	2		3.9722e-41	1.3259	1.1812	0.99251	1.7737	1.3166	0.84969	1.2817	1.1109	0.99972	0.91939	1.3339	1.7279	1.1993	1.459	1.3074	NaN	NaN	NaN	1.2669	1.0476	0.94851	1.5795	3.5745	2.9227	NaN	NaN	NaN
14	O35226-2;O35226;O35226-3;O35226-4;O35226-5;F7AI87	26S proteasome non-ATPase regulatory subunit 4;26S proteasome regulatory subunit RPN10;26S proteasome regulatory subunit S5A;Multiubiquitin chain-binding protein	Mcb1;Psmd4	>sp|O35226-2|PSMD4_MOUSE Isoform Rpn10B of 26S proteasome non-ATPase regulatory subunit 4 OS=Mus musculus GN=Psmd4;>sp|O35226|PSMD4_MOUSE 26S proteasome non-ATPase regulatory subunit 4 OS=Mus musculus GN=Psmd4 PE=1 SV=1;>sp|O35226-3|PSMD4_MOUSE Isoform Rpn	6	2	7.9	41.046	379	2	1		1						1			0.0011245	1.8843	1.2777	0.75751	2.0438	1.3197	0.56151	2.2724	1.0143	0.42883	NaN	NaN	NaN	0.87845	1.7459	1.5103	NaN	NaN	NaN	1.3837	0.73991	0.75751	NaN	NaN	NaN	NaN	NaN	NaN
15	Q8BJY1	26S protease subunit S5 basic;26S proteasome non-ATPase regulatory subunit 5;26S proteasome subunit S5B	Kiaa0072;Psmd5	>sp|Q8BJY1|PSMD5_MOUSE 26S proteasome non-ATPase regulatory subunit 5 OS=Mus musculus GN=Psmd5 PE=2 SV=4	1	2	4.2	55.971	504	2	2											0.0033716	1.2866	1.0215	1.0143	1.2422	1.195	1.1345	1.364	0.86193	0.76991	NaN	NaN	NaN	NaN	NaN	NaN	NaN	NaN	NaN	NaN	NaN	NaN	NaN	NaN	NaN	NaN	NaN	NaN
16	Q99JI4	26S proteasome non-ATPase regulatory subunit 6;26S proteasome regulatory subunit RPN7;26S proteasome regulatory subunit S10;p42A	Psmd6	>sp|Q99JI4|PSMD6_MOUSE 26S proteasome non-ATPase regulatory subunit 6 OS=Mus musculus GN=Psmd6 PE=2 SV=1	1	13	33.4	45.536	389	10	8	4	6	1	1				1	2		1.9371e-26	1.2923	1.1538	0.91676	1.4756	1.229	0.80732	1.3237	1.0309	0.89368	0.81731	1.1778	1.1905	1.0073	1.1655	1.1085	NaN	NaN	NaN	0.82734	1.2942	1.7056	1.7784	4.3855	1.3107	NaN	NaN	NaN
17	P26516	26S proteasome non-ATPase regulatory subunit 7;26S proteasome regulatory subunit RPN8;26S proteasome regulatory subunit S12;Mov34 protein;Proteasome subunit p40	Mov34;Mov-34;Psmd7	>sp|P26516|PSD7_MOUSE 26S proteasome non-ATPase regulatory subunit 7 OS=Mus musculus GN=Psmd7 PE=1 SV=2	1	8	35.5	36.539	321	7	5	2	1									1.1992e-21	1.1697	1.1771	0.86336	1.67	1.1841	0.78632	1.1715	1.0518	0.86336	0.89515	0.99575	1.1497	0.9203	1.4566	1.8017	NaN	NaN	NaN	NaN	NaN	NaN	NaN	NaN	NaN	NaN	NaN	NaN
18	Q9CX56	26S proteasome non-ATPase regulatory subunit 8;26S proteasome regulatory subunit RPN12;26S proteasome regulatory subunit S14	Psmd8	>sp|Q9CX56|PSMD8_MOUSE 26S proteasome non-ATPase regulatory subunit 8 OS=Mus musculus GN=Psmd8 PE=2 SV=2	1	4	13.3	39.93	353	3	3								1			1.1914e-06	1.4154	1.1765	0.83985	1.3065	1.1765	0.59577	1.4154	1.1064	0.83985	NaN	NaN	NaN	NaN	NaN	NaN	NaN	NaN	NaN	1.741	1.3971	1.0163	NaN	NaN	NaN	NaN	NaN	NaN
19	Q9D0K2;Q3UJQ9	3-oxoacid-CoA transferase 1;Somatic-type succinyl-CoA:3-oxoacid CoA-transferase;Succinyl-CoA:3-ketoacid-coenzyme A transferase 1, mitochondrial;Putative uncharacterized protein	Oxct;Oxct1;Scot	>sp|Q9D0K2|SCOT1_MOUSE Succinyl-CoA:3-ketoacid-coenzyme A transferase 1, mitochondrial OS=Mus musculus GN=Oxct1 PE=1 SV=1;>tr|Q3UJQ9|Q3UJQ9_MOUSE Uncharacterized protein OS=Mus musculus GN=Oxct1 PE=2 SV=1	2	2	4.8	55.988	520	1	1			1								0.0013827	0.72038	0.7179	1.0786	1.9725	0.85293	0.26698	0.57745	0.56284	1.0786	NaN	NaN	NaN	NaN	NaN	NaN	NaN	NaN	NaN	NaN	NaN	NaN	NaN	NaN	NaN	NaN	NaN	NaN
20	P35979;D3YX33;F8VQK7	60S ribosomal protein L12;MCG49189;Putative uncharacterized protein Gm4957	Rpl12;Gm4957;mCG_49189	>sp|P35979|RL12_MOUSE 60S ribosomal protein L12 OS=Mus musculus GN=Rpl12 PE=1 SV=2;>tr|D3YX33|D3YX33_MOUSE MCG49189 OS=Mus musculus GN=Rpl12-ps1 PE=3 SV=1	3	6	54.5	17.804	165	4	2			3	3	1		1	2			4.4734e-56	1.112	1.2605	1.1175	2.1609	2.5035	1.2524	1.0463	0.96831	0.99228	NaN	NaN	NaN	NaN	NaN	NaN	NaN	NaN	NaN	2.4052	2.2482	1.0226	NaN	NaN	NaN	NaN	NaN	NaN
21	P63325;Q3UW83	40S ribosomal protein S10;Putative uncharacterized protein;Ribosomal protein S10	Rps10;RP24-535O17.1-002	>sp|P63325|RS10_MOUSE 40S ribosomal protein S10 OS=Mus musculus GN=Rps10 PE=1 SV=1;>tr|Q3UW83|Q3UW83_MOUSE Ribosomal protein S10 OS=Mus musculus GN=Rps10 PE=2 SV=1	2	3	23	18.916	165	2	2	1	2						2			6.4898e-11	1.2105	1.1382	1.0091	2.0242	1.7926	1.0285	1.3493	0.82756	0.51419	1.1667	1.5031	1.3645	0.79127	0.8044	1.0819	NaN	NaN	NaN	1.0118	1.1646	0.95151	NaN	NaN	NaN	NaN	NaN	NaN
22	E9PXE7;D3Z3M6;P62281	MCG49907;Putative uncharacterized protein Gm9808;40S ribosomal protein S11	Gm9808;mCG_49907;Rps11	>tr|E9PXE7|E9PXE7_MOUSE Uncharacterized protein OS=Mus musculus GN=Rps11 PE=3 SV=1;>tr|D3Z3M6|D3Z3M6_MOUSE MCG49907 OS=Mus musculus GN=Gm9808 PE=3 SV=1;>sp|P62281|RS11_MOUSE 40S ribosomal protein S11 OS=Mus musculus GN=Rps11 PE=2 SV=3	3	2	17	19.316	165					2	1	1			1			1.3546e-05	1.2092	1.2895	0.98116	NaN	NaN	NaN	NaN	NaN	NaN	NaN	NaN	NaN	NaN	NaN	NaN	NaN	NaN	NaN	1.1524	2.0549	0.62376	NaN	NaN	NaN	NaN	NaN	NaN
23	Q6ZWZ6;P63323;D3Z6B6;D3Z1P4	40S ribosomal protein S12;MCG4283;Putative uncharacterized protein Gm5462;Putative uncharacterized protein Gm10063	mCG_132913;mCG_6749;Rps12;Gm5462;mCG_4283;Gm10063	>tr|Q6ZWZ6|Q6ZWZ6_MOUSE 40S ribosomal protein S12 OS=Mus musculus GN=Rps12 PE=2 SV=1;>sp|P63323|RS12_MOUSE 40S ribosomal protein S12 OS=Mus musculus GN=Rps12 PE=1 SV=2;>tr|D3Z6B6|D3Z6B6_MOUSE 40S ribosomal protein S12 OS=Mus musculus GN=Rps12-ps2 PE=3 SV=1	4	4	41.7	14.515	132	1	1			2	2					1		1.3847e-13	1.1275	1.2285	1.0616	1.4571	1.6196	0.809	1.2401	1.2285	1.2346	NaN	NaN	NaN	NaN	NaN	NaN	NaN	NaN	NaN	NaN	NaN	NaN	49.132	36.335	0.77389	NaN	NaN	NaN
24	P62301;Q921R2	40S ribosomal protein S13;Rps13 protein	Rps13	>sp|P62301|RS13_MOUSE 40S ribosomal protein S13 OS=Mus musculus GN=Rps13 PE=1 SV=2;>tr|Q921R2|Q921R2_MOUSE MCG123365, isoform CRA_a OS=Mus musculus GN=Rps13 PE=2 SV=1	2	7	37.7	17.222	151	3	2	1	5	5	6	2	1	1	1	1	2	1.472e-33	1.1752	1.2074	1.0375	2.2891	2.1514	1.0614	0.9214	1.1615	0.44248	1.2312	1.7397	1.5358	1.0471	0.85282	0.74638	1.2656	1.3924	1.2701	0.95157	1.3925	1.3367	2.2702	3.3535	0.99328	1.8097	1.5552	0.57315
25	P62264;D3Z1P6;D3Z7I1;D3YVF4	40S ribosomal protein S14;Putative uncharacterized protein Gm5805;Putative uncharacterized protein Rps14	Rps14;Gm5805	>sp|P62264|RS14_MOUSE 40S ribosomal protein S14 OS=Mus musculus GN=Rps14 PE=2 SV=3;>tr|D3Z1P6|D3Z1P6_MOUSE Uncharacterized protein OS=Mus musculus GN=Gm5805 PE=3 SV=1;>tr|D3Z7I1|D3Z7I1_MOUSE Uncharacterized protein OS=Mus musculus GN=Rps14 PE=3 SV=1;>tr|D3	4	4	24.5	16.273	151	2	2	1	2	4	2	1	1	2		3	1	1.3322e-16	1.2076	1.295	0.94709	2.0092	1.7684	0.95266	1.68	1.2862	0.83126	0.95536	1.6074	1.6889	0.8221	0.6886	0.83204	0.68288	1.295	2.0421	NaN	NaN	NaN	2.0065	3.4998	1.3927	1.221	2.591	2.2148
26	P62843;D3YTQ9	40S ribosomal protein S15;RIG protein;Putative uncharacterized protein Rps15	Rig;Rps15	>sp|P62843|RS15_MOUSE 40S ribosomal protein S15 OS=Mus musculus GN=Rps15 PE=2 SV=2;>tr|D3YTQ9|D3YTQ9_MOUSE Uncharacterized protein OS=Mus musculus GN=Rps15 PE=3 SV=1	2	2	27.6	17.04	145						1					1		0.022329	1.9712	0.85078	0.85485	NaN	NaN	NaN	NaN	NaN	NaN	NaN	NaN	NaN	NaN	NaN	NaN	NaN	NaN	NaN	NaN	NaN	NaN	2.8817	0.54245	0.59415	NaN	NaN	NaN
27	D3YXU0;P62245;F8WJ41;D3YVB4;D3Z712;D3Z7W9	Putative uncharacterized protein Gm7263;40S ribosomal protein S15a;Putative uncharacterized protein Rps15a;MCG50271;Putative uncharacterized protein Gm5623	Gm7263;Rps15a;Gm5623;mCG_50271	>tr|D3YXU0|D3YXU0_MOUSE Uncharacterized protein OS=Mus musculus GN=Gm7263 PE=3 SV=1;>sp|P62245|RS15A_MOUSE 40S ribosomal protein S15a OS=Mus musculus GN=Rps15a PE=2 SV=2;>tr|F8WJ41|F8WJ41_MOUSE Uncharacterized protein OS=Mus musculus GN=Rps15a PE=4 SV=1;>t	6	2	17.7	14.772	130	2	2			1	1					1	1	3.907e-09	1.3865	1.2217	0.77166	1.7092	1.3029	0.77166	0.95821	0.79175	0.41041	NaN	NaN	NaN	NaN	NaN	NaN	NaN	NaN	NaN	NaN	NaN	NaN	2.4215	2.0196	0.73581	1.2544	1.4028	0.53106
28	P14131	40S ribosomal protein S16	Rps16	>sp|P14131|RS16_MOUSE 40S ribosomal protein S16 OS=Mus musculus GN=Rps16 PE=2 SV=4	1	6	40.4	16.445	146	1	1	1	1	4	5	1	1	1	3	4	2	7.3084e-19	1.1732	1.3253	1.0363	1.9482	1.9992	1.0279	1.2814	1.0101	0.88039	1.2553	1.7357	1.267	0.97173	0.94207	1.0356	1.0344	1.5236	1.4993	1.0267	1.4607	1.2197	1.8067	2.8024	0.97344	1.41	1.9271	0.94128
29	F7BBI3;P63276;D3Z173	40S ribosomal protein S17;Putative uncharacterized protein Gm5215	Rps17;Gm5215	>tr|F7BBI3|F7BBI3_MOUSE Uncharacterized protein (Fragment) OS=Mus musculus GN=Rps17 PE=3 SV=1;>sp|P63276|RS17_MOUSE 40S ribosomal protein S17 OS=Mus musculus GN=Rps17 PE=1 SV=2;>tr|D3Z173|D3Z173_MOUSE Uncharacterized protein OS=Mus musculus GN=Gm5215 PE=3	3	3	24.1	16.173	141	1	2			3	3					2		4.2041e-15	1.6221	1.27	0.89375	2.1966	1.6953	0.89375	1.6475	1.2774	0.80114	NaN	NaN	NaN	NaN	NaN	NaN	NaN	NaN	NaN	NaN	NaN	NaN	2.3272	1.9794	1.2912	NaN	NaN	NaN
30	F5H8M6;P62270;G3UZW2;F6YVP7;D3YWV7	40S ribosomal protein S18;Ke-3	Rps18	>tr|F5H8M6|F5H8M6_MOUSE Uncharacterized protein OS=Mus musculus GN=Gm10260 PE=3 SV=1;>sp|P62270|RS18_MOUSE 40S ribosomal protein S18 OS=Mus musculus GN=Rps18 PE=2 SV=3;>tr|G3UZW2|G3UZW2_MOUSE Uncharacterized protein OS=Mus musculus GN=Rps18 PE=3 SV=1;>tr|F	5	8	44.1	17.671	152	5	4	2	3	2	3	4	1	2	1	2	2	1.0549e-46	1.1503	1.2121	1.0395	1.9369	1.6773	0.95478	1.4686	1.121	0.86999	1.191	1.5371	1.3828	0.70494	0.81706	1.1838	1.1217	1.4899	1.2805	1.2826	1.3178	1.0712	2.2066	2.9407	1.2837	1.2662	1.07	1.1262
31	F8VQH5;Q9CZX8;D3Z722;D3Z5R8;F6Q5Z8;D3YUG3;D3YUT3;F8VQL3	40S ribosomal protein S19;Putative uncharacterized protein Rps19	Rps19	>tr|F8VQH5|F8VQH5_MOUSE Uncharacterized protein (Fragment) OS=Mus musculus GN=Rps19-ps4 PE=4 SV=1;>sp|Q9CZX8|RS19_MOUSE 40S ribosomal protein S19 OS=Mus musculus GN=Rps19 PE=1 SV=3;>tr|D3Z722|D3Z722_MOUSE Uncharacterized protein OS=Mus musculus GN=Rps19 PE	8	6	34.9	16.383	149	2	4	4	1	3	2	4	3	3	2	4	2	1.0741e-29	1.1926	1.2636	1.2281	1.8326	1.7386	0.94603	1.3521	0.82992	0.75264	1.197	1.5025	1.6356	0.80253	0.88856	1.1251	0.95597	1.7386	1.4614	0.67081	1.1135	1.5496	1.8372	2.8841	1.4348	1.2694	1.8295	1.363
32	D3YWA0;E9PV46;P25444;F6YTZ4;D3YWJ3;D3YVC1;D3Z659;D3YWT9;D3Z536;F8VQ36;E9Q1N8	Putative uncharacterized protein Gm6139;40S ribosomal protein S2;40S ribosomal protein S4;Protein LLRep3;Putative uncharacterized protein Rps2;MCG49675;Putative uncharacterized protein Gm4968;Putative uncharacterized protein Gm5921;Putative uncharacterized protein Gm8225	Gm6139;Llrep3;Rps2;Rps4;Gm4968;mCG_49675;Gm5921;Gm8225	>tr|D3YWA0|D3YWA0_MOUSE Uncharacterized protein OS=Mus musculus GN=Gm6139 PE=3 SV=1;>tr|E9PV46|E9PV46_MOUSE Uncharacterized protein OS=Mus musculus GN=Gm8841 PE=3 SV=1;>sp|P25444|RS2_MOUSE 40S ribosomal protein S2 OS=Mus musculus GN=Rps2 PE=1 SV=3;>tr|F6YT	11	7	26.3	31.288	293	5	6	4	5	3	4	2	2	1	2	2	1	1.1666e-46	1.2833	1.316	0.95967	2.1739	2.058	0.93751	1.6818	1.312	0.82149	0.95632	1.7977	1.4175	0.89341	0.81461	0.95967	1.3033	1.5212	1.2525	0.9874	1.54	0.8761	4.4637	4.6313	1.0339	1.8418	1.9659	0.69268
33	P60867	40S ribosomal protein S20	Rps20	>sp|P60867|RS20_MOUSE 40S ribosomal protein S20 OS=Mus musculus GN=Rps20 PE=1 SV=1	1	4	23.5	13.373	119	2	2	1	1	4	3			2	2	2	2	1.0404e-14	1.2511	1.2494	1.027	1.9887	1.974	0.88105	1.5859	1.1778	0.75724	1.1422	1.2389	1.4566	0.87106	0.69328	0.84735	0.97829	1.3165	1.0735	1.1449	1.4137	1.1488	2.1267	2.9396	1.3511	1.0464	1.6559	1.6527
34	P62849;Q9D7P1;E9Q3V8;P62849-3;P62849-2	40S ribosomal protein S24	Rps24	>sp|P62849|RS24_MOUSE 40S ribosomal protein S24 OS=Mus musculus GN=Rps24 PE=1 SV=1;>tr|Q9D7P1|Q9D7P1_MOUSE 40S ribosomal protein S24 OS=Mus musculus GN=Rps24 PE=2 SV=1;>tr|E9Q3V8|E9Q3V8_MOUSE 40S ribosomal protein S24 OS=Mus musculus GN=Rps24 PE=3 SV=1;>sp	5	4	34.6	15.423	133	1	2			2	2		1		1	1	1	2.808e-06	1.2073	1.2779	1.0182	2.7914	2.3468	0.90123	1.6996	1.3153	1.0986	NaN	NaN	NaN	NaN	NaN	NaN	NaN	NaN	NaN	0.96538	1.4644	1.1252	2.8901	3.4918	1.4447	2.2692	1.9016	0.68079
35	D3YXG3;P62852	Putative uncharacterized protein Gm4963;40S ribosomal protein S25	Gm4963;Rps25	>tr|D3YXG3|D3YXG3_MOUSE Uncharacterized protein OS=Mus musculus GN=Gm4963 PE=4 SV=1;>sp|P62852|RS25_MOUSE 40S ribosomal protein S25 OS=Mus musculus GN=Rps25 PE=2 SV=1	2	3	22.4	13.708	125		1			2	2	3	2	1				5.3637e-09	1.1067	1.1268	1.0344	NaN	NaN	NaN	1.1155	0.77207	0.91564	NaN	NaN	NaN	NaN	NaN	NaN	1.1075	1.8358	1.8814	NaN	NaN	NaN	NaN	NaN	NaN	NaN	NaN	NaN
36	P62855	40S ribosomal protein S26	Rps26	>sp|P62855|RS26_MOUSE 40S ribosomal protein S26 OS=Mus musculus GN=Rps26 PE=2 SV=3	1	2	20.9	13.015	115	2	2			1		1	1			1	1	2.4137e-06	1.8035	1.6153	1.0516	1.7051	1.6217	0.9264	1.9587	1.6159	1.0791	NaN	NaN	NaN	NaN	NaN	NaN	NaN	NaN	NaN	NaN	NaN	NaN	2.8024	3.5404	1.3058	2.3323	2.2098	0.86617
37	P62983	40S ribosomal protein S27a	Rps27a;Uba80;Ubcep1	>sp|P62983|RS27A_MOUSE Ubiquitin-40S ribosomal protein S27a OS=Mus musculus GN=Rps27a PE=1 SV=2	1	6	38.5	17.951	156	3	5	5	5	1	1	1		5	5	3	4	5.4511e-61	0.77734	0.70337	1.0913	0.68824	0.72115	1.0801	0.59728	0.66988	1.143	0.89546	0.8173	0.92064	0.81718	0.70337	0.87486	0.52055	0.61278	1.2822	0.49158	0.68216	1.4837	1.0162	0.63974	0.68132	0.77901	0.76086	1.1246
38	P62858;D3YVD9;G3UYV7	40S ribosomal protein S28;MCG49140;Putative uncharacterized protein Gm12943	Rps28;Gm12943;mCG_49140	>sp|P62858|RS28_MOUSE 40S ribosomal protein S28 OS=Mus musculus GN=Rps28 PE=2 SV=1;>tr|D3YVD9|D3YVD9_MOUSE Uncharacterized protein OS=Mus musculus GN=Gm3511 PE=4 SV=2;>tr|G3UYV7|G3UYV7_MOUSE Uncharacterized protein (Fragment) OS=Mus musculus GN=Rps28 PE=4	3	3	46.4	7.8409	69	1	1	2		2	1		1	1		1		6.6355e-18	1.1455	1.2337	1.1303	1.9562	1.9491	1.0845	1.4207	1.3337	0.96935	0.25778	0.41374	1.64	NaN	NaN	NaN	1.1556	1.5322	1.2891	NaN	NaN	NaN	1.6212	2.7505	1.0752	NaN	NaN	NaN
39	P62908;D3YV43	40S ribosomal protein S3;Putative uncharacterized protein Rps3	Rps3	>sp|P62908|RS3_MOUSE 40S ribosomal protein S3 OS=Mus musculus GN=Rps3 PE=1 SV=1;>tr|D3YV43|D3YV43_MOUSE Uncharacterized protein OS=Mus musculus GN=Rps3 PE=4 SV=1	2	17	74.1	26.674	243	11	11	6	7	11	9	6	5	7	5	9	5	1.9212e-99	1.1881	1.2733	1.0895	1.9749	1.8854	1.0113	1.5805	1.1728	0.76838	1.2643	1.8946	1.5292	0.92025	0.71313	0.91532	1.0322	1.2608	1.3217	1.0326	1.2538	1.2394	2.1388	2.9447	1.265	1.5008	1.5282	1.2117
40	D3Z6C3;P97351;D3Z7W7	Putative uncharacterized protein Gm10119;40S ribosomal protein S3a;Protein TU-11;Putative uncharacterized protein Gm9000	Gm10119;Rps3a;Gm9000	>tr|D3Z6C3|D3Z6C3_MOUSE Uncharacterized protein OS=Mus musculus GN=Gm10119 PE=3 SV=1;>sp|P97351|RS3A_MOUSE 40S ribosomal protein S3a OS=Mus musculus GN=Rps3a PE=1 SV=3;>tr|D3Z7W7|D3Z7W7_MOUSE Uncharacterized protein OS=Mus musculus GN=Gm9000 PE=3 SV=1	3	12	42.8	29.824	264	3	4	2	7	6	5	3	3	2		4	2	3.2536e-24	1.0688	1.1382	1.0078	1.8838	1.8804	0.99226	1.4237	1.4468	0.89712	1.2007	1.6471	1.5194	0.84581	0.72331	0.83327	0.85117	0.76023	1.2269	NaN	NaN	NaN	2.2337	2.9028	1.2812	1.3695	1.9444	1.1775
41	P62702;Q545F8;Q3V1Z5	40S ribosomal protein S4, X isoform;Putative uncharacterized protein;Ribosomal protein S4, Y-linked 2;RIKEN cDNA 1110033J19	Rps4;Rps4x;mCG_49215;RP23-251M14.2-001;Rps4y2	>sp|P62702|RS4X_MOUSE 40S ribosomal protein S4, X isoform OS=Mus musculus GN=Rps4x PE=2 SV=2;>tr|Q545F8|Q545F8_MOUSE Uncharacterized protein OS=Mus musculus GN=Rps4x PE=2 SV=1;>tr|Q3V1Z5|Q3V1Z5_MOUSE RIKEN cDNA 1110033J19 OS=Mus musculus GN=Rps4y2 PE=2 SV=	3	11	47.5	29.597	263	3	3	2	5	5	7	1	1	2		1	2	3.4742e-66	1.2068	1.2017	1.0058	2.0442	1.9361	1.1868	1.7	1.258	0.91851	1.2531	1.6536	1.1509	0.87702	0.69081	0.63976	1.0446	0.97594	0.78209	NaN	NaN	NaN	2.7848	3.925	1.1686	1.6151	1.7845	1.307
42	P62754;D3Z6N6;D3YX41	40S ribosomal protein S6;Phosphoprotein NP33;MCG22088;Putative uncharacterized protein ENSMUSP00000073830;Putative uncharacterized protein Gm16409	Rps6;mCG_22088;Gm16409	>sp|P62754|RS6_MOUSE 40S ribosomal protein S6 OS=Mus musculus GN=Rps6 PE=1 SV=1;>tr|D3Z6N6|D3Z6N6_MOUSE 40S ribosomal protein S6 OS=Mus musculus GN=Rps6-ps1 PE=3 SV=1;>tr|D3YX41|D3YX41_MOUSE 40S ribosomal protein S6 OS=Mus musculus GN=Rps6-ps2 PE=3 SV=2	3	8	32.5	28.68	249	3	2	1	2	4	4	1		2	1	1		1.4064e-20	1.1264	1.1356	1.039	1.6655	1.8353	1.2851	1.0432	0.84246	0.79158	1.1223	2.2377	1.8057	0.78087	0.80746	1.2364	1.0767	1.0033	0.96145	1.2123	1.6889	1.5634	NaN	NaN	NaN	NaN	NaN	NaN
43	G3XA55;P62242;Q5SZV3;D3YW44	40S ribosomal protein S8;Ribosomal protein S8;Putative uncharacterized protein Gm5121	Rps8;mCG_7626;OTTMUSG00000000623;RP23-169M24.1-001;Gm5121	>tr|G3XA55|G3XA55_MOUSE 40S ribosomal protein S8 OS=Mus musculus GN=mCG_10837 PE=3 SV=1;>sp|P62242|RS8_MOUSE 40S ribosomal protein S8 OS=Mus musculus GN=Rps8 PE=1 SV=2;>tr|Q5SZV3|Q5SZV3_MOUSE 40S ribosomal protein S8 OS=Mus musculus GN=Gm11353 PE=3 SV=1;>t	4	7	42.3	24.152	208	5	5	3	1	5	5	4	1	2	2	3	2	4.2105e-90	1.1039	1.3364	1.078	2.2102	1.7929	0.95374	1.7137	1.3909	0.77684	1.1414	1.6806	1.655	0.65099	0.85408	1.09	1.6077	1.9723	1.3709	1.1172	1.4715	1.0604	2.2714	2.6496	0.69063	0.92813	1.0129	0.71937
44	Q6ZWN5;Q9CXW7;D3YWH9;F7CJS8;D3Z673;D3YUV6	40S ribosomal protein S9;Putative uncharacterized protein;Putative uncharacterized protein Rps9	Rps9	>sp|Q6ZWN5|RS9_MOUSE 40S ribosomal protein S9 OS=Mus musculus GN=Rps9 PE=2 SV=3;>tr|Q9CXW7|Q9CXW7_MOUSE Uncharacterized protein OS=Mus musculus GN=Rps9 PE=2 SV=1;>tr|D3YWH9|D3YWH9_MOUSE Uncharacterized protein OS=Mus musculus GN=Rps9 PE=3 SV=1;>tr|F7CJS8|F	6	9	36.1	22.591	194	6	4	1	2	5	3	5	4	3	3	3	1	4.5065e-14	1.2468	1.1392	1.071	2.0127	1.9874	0.93605	1.3503	1.0031	0.72256	1.2441	1.7734	1.5957	0.83108	0.7229	0.87288	1.2107	1.3768	0.99952	1.143	1.3664	1.5212	2.2473	3.4356	1.1907	1.7216	1.9549	1.3577
45	P14206;D3YTT7	37 kDa laminin receptor precursor;37 kDa oncofetal antigen;37/67 kDa laminin receptor;40S ribosomal protein SA;67 kDa laminin receptor;Laminin receptor 1;Laminin-binding protein precursor p40;OFA/iLRP;MCG2650;Putative uncharacterized protein Gm9819	Lamr1;P40-8;Rpsa;Gm9819;mCG_2650	>sp|P14206|RSSA_MOUSE 40S ribosomal protein SA OS=Mus musculus GN=Rpsa PE=1 SV=4;>tr|D3YTT7|D3YTT7_MOUSE MCG2650 OS=Mus musculus GN=Rpsa-ps10 PE=3 SV=1	2	8	39.7	32.838	295	6	9	3	4	4	5	1		4	1	4		3.2727e-67	1.1541	1.1253	0.92556	1.7051	1.508	1.0088	1.4603	1.0011	0.77497	1.1226	1.4828	1.0816	0.81032	0.75708	0.96417	0.83375	1.8086	2.989	0.8633	0.42579	0.67407	1.7587	2.0237	0.67622	NaN	NaN	NaN
46	P63038;P63038-2;D3Z2F2;D3Z7J9	60 kDa chaperonin;60 kDa heat shock protein, mitochondrial;Chaperonin 60;Heat shock protein 60;HSP-65;Mitochondrial matrix protein P1	Hsp60;Hspd1	>sp|P63038|CH60_MOUSE 60 kDa heat shock protein, mitochondrial OS=Mus musculus GN=Hspd1 PE=1 SV=1	4	30	65.6	60.955	573	2	4			21	25	3				5	2	2.584e-176	1.0305	1.0222	0.90703	2.0808	0.95066	0.56818	1.02	0.87359	1.0469	NaN	NaN	NaN	NaN	NaN	NaN	NaN	NaN	NaN	NaN	NaN	NaN	47.313	25.525	0.60431	236.37	125.24	0.59848
47	E9Q3T0;P47955	60S acidic ribosomal protein P1	Rplp1	>tr|E9Q3T0|E9Q3T0_MOUSE Uncharacterized protein OS=Mus musculus GN=Gm10073 PE=4 SV=1;>sp|P47955|RLA1_MOUSE 60S acidic ribosomal protein P1 OS=Mus musculus GN=Rplp1 PE=1 SV=1	2	1	14	11.433	114	1	1				1							7.9614e-06	0.81255	0.68406	0.90708	1.6114	2.0477	1.4568	0.5798	0.51585	0.77025	NaN	NaN	NaN	NaN	NaN	NaN	NaN	NaN	NaN	NaN	NaN	NaN	NaN	NaN	NaN	NaN	NaN	NaN
48	P99027;G3UW69	60S acidic ribosomal protein P2	Rplp2	>sp|P99027|RLA2_MOUSE 60S acidic ribosomal protein P2 OS=Mus musculus GN=Rplp2 PE=1 SV=3;>tr|G3UW69|G3UW69_MOUSE MCG10050 OS=Mus musculus GN=mCG_10050 PE=4 SV=1	2	3	40.9	11.651	115	2	1	1	1	2	2							5.9473e-24	1.2384	0.98127	1.1781	1.6957	1.8847	1.2816	1.0082	0.98127	1.1781	0.6088	0.71016	1.2701	2.3849	0.77711	0.37632	NaN	NaN	NaN	NaN	NaN	NaN	NaN	NaN	NaN	NaN	NaN	NaN
49	Q5XJF6;P53026;D3YXT2;D6RE43	Ribosomal protein L1;60S ribosomal protein L10a;CSA-19;Neural precursor cell expressed developmentally down-regulated protein 6	mCG_123122;mCG_18533;RP24-68J3.3-001;Rpl10a;Nedd6;Nedd-6	>tr|Q5XJF6|Q5XJF6_MOUSE Ribosomal protein OS=Mus musculus GN=Rpl10a PE=2 SV=1;>sp|P53026|RL10A_MOUSE 60S ribosomal protein L10a OS=Mus musculus GN=Rpl10a PE=1 SV=3	4	5	30.9	24.831	217	2	1			2	4							3.7456e-09	0.95615	1.1395	1.0362	2.277	2.5353	1.0302	1.082	0.7897	0.99245	NaN	NaN	NaN	NaN	NaN	NaN	NaN	NaN	NaN	NaN	NaN	NaN	NaN	NaN	NaN	NaN	NaN	NaN
50	P14869;E9Q070;D3YVM5	60S acidic ribosomal protein P0;60S ribosomal protein L10E;Putative uncharacterized protein Rplp0	Arbp;Rplp0	>sp|P14869|RLA0_MOUSE 60S acidic ribosomal protein P0 OS=Mus musculus GN=Rplp0 PE=1 SV=3;>tr|E9Q070|E9Q070_MOUSE Uncharacterized protein OS=Mus musculus GN=Gm8730 PE=3 SV=1;>tr|D3YVM5|D3YVM5_MOUSE Uncharacterized protein OS=Mus musculus GN=Rplp0 PE=3 SV=1	3	8	42.6	34.216	317	5	1	1	1	5	5			1	1	3		4.8009e-63	1.3287	1.5222	1.1464	2.0321	2.4809	1.2591	0.95395	0.87315	1.0037	0.68257	0.95702	1.331	1.3557	0.91021	0.732	1.3022	1.5977	1.1873	1.6312	1.6791	0.89565	2.6455	6.7353	1.0413	NaN	NaN	NaN
51	D3Z3K1;E9PYL9;Q9CXW4;E9PZB3;D3YW69;A2BH06	MCG11809;Putative uncharacterized protein Gm5093;60S ribosomal protein L11;Putative uncharacterized protein Gm7589;Ribosomal protein L11	Gm5093;mCG_11809;Rpl11;Gm7589;RP23-49E16.1-002	>tr|D3Z3K1|D3Z3K1_MOUSE MCG11809 OS=Mus musculus GN=Gm10288 PE=3 SV=1;>tr|E9PYL9|E9PYL9_MOUSE Uncharacterized protein OS=Mus musculus GN=Gm10036 PE=3 SV=1;>sp|Q9CXW4|RL11_MOUSE 60S ribosomal protein L11 OS=Mus musculus GN=Rpl11 PE=1 SV=4;>tr|E9PZB3|E9PZB3_	6	4	25.3	20.279	178	2	2	1	1	4	2	2	1	1	1	1	1	1.397e-92	1.1742	1.1758	0.98572	1.601	1.997	0.98121	0.99872	0.83173	0.76932	0.36452	0.60518	0.85253	1.3124	0.57724	0.40428	1.1742	1.4927	1.439	1.7965	1.409	1.1585	3.6522	3.6828	0.94803	1.4817	1.8811	0.82336
52	P47963;E9PZ94;D3YX54	60S ribosomal protein L13;A52;MCG6146;Putative uncharacterized protein Gm9026	Rpl13;Gm9026;mCG_6146	>sp|P47963|RL13_MOUSE 60S ribosomal protein L13 OS=Mus musculus GN=Rpl13 PE=2 SV=3;>tr|E9PZ94|E9PZ94_MOUSE 60S ribosomal protein L13 OS=Mus musculus GN=Gm10071 PE=3 SV=1;>tr|D3YX54|D3YX54_MOUSE 60S ribosomal protein L13 OS=Mus musculus GN=Rpl13-ps3 PE=3 SV	3	5	24.2	24.305	211	1	1	1		3	5	1	1			1		2.7202e-34	1.0954	1.1178	1.1375	1.3657	2.0569	1.7253	0.81432	0.6605	0.92875	0.83983	0.91977	1.0342	NaN	NaN	NaN	NaN	NaN	NaN	NaN	NaN	NaN	4.1918	6.7033	1.5315	NaN	NaN	NaN
53	E9Q5A0;D3YY61;P19253;Q3TDS9	MCG18643;Putative uncharacterized protein Gm5520;60S ribosomal protein L13a;Transplantation antigen P198;Tum-P198 antigen;Putative uncharacterized protein	Gm5520;mCG_18643;P198;Rpl13a;Tstap198-7	>tr|E9Q5A0|E9Q5A0_MOUSE Uncharacterized protein OS=Mus musculus GN=Rpl13a PE=3 SV=1;>tr|D3YY61|D3YY61_MOUSE MCG18643 OS=Mus musculus GN=Rpl13a-ps1 PE=3 SV=1;>sp|P19253|RL13A_MOUSE 60S ribosomal protein L13a OS=Mus musculus GN=Rpl13a PE=1 SV=4;>tr|Q3TDS9|Q3	4	2	4.5	48.342	423	1				1	2							0.053559	1.065	1.274	1.1779	1.6779	2.3166	1.1883	NaN	NaN	NaN	NaN	NaN	NaN	NaN	NaN	NaN	NaN	NaN	NaN	NaN	NaN	NaN	NaN	NaN	NaN	NaN	NaN	NaN
54	Q9CWK0;Q9CR57	Putative uncharacterized protein;60S ribosomal protein L14	Rpl14	>tr|Q9CWK0|Q9CWK0_MOUSE Uncharacterized protein OS=Mus musculus GN=Rpl14 PE=2 SV=1;>sp|Q9CR57|RL14_MOUSE 60S ribosomal protein L14 OS=Mus musculus GN=Rpl14 PE=2 SV=3	2	2	9.7	26.316	227	1	1			1	1	1						3.769e-08	1.0815	1.2786	1.1838	2.0567	2.2563	1.1838	1.0815	0.7675	0.78033	NaN	NaN	NaN	NaN	NaN	NaN	NaN	NaN	NaN	NaN	NaN	NaN	NaN	NaN	NaN	NaN	NaN	NaN
55	E9PWH9;E9QAZ2;F8WI79;Q9CZM2;E9Q1X1;D3Z0H4;B8JKK2	60S ribosomal protein L15	Rpl15	>tr|E9PWH9|E9PWH9_MOUSE Ribosomal protein L15 OS=Mus musculus GN=Gm4294 PE=3 SV=1;>tr|E9QAZ2|E9QAZ2_MOUSE Ribosomal protein L15 OS=Mus musculus GN=Gm10020 PE=3 SV=1;>tr|F8WI79|F8WI79_MOUSE Ribosomal protein L15 OS=Mus musculus GN=Rpl15-ps2 PE=3 SV=1;>sp|Q9	7	3	20.6	24.127	204	1				2	1							3.7242e-07	1.3758	1.5636	1.3807	1.7079	2.7072	1.4808	NaN	NaN	NaN	NaN	NaN	NaN	NaN	NaN	NaN	NaN	NaN	NaN	NaN	NaN	NaN	NaN	NaN	NaN	NaN	NaN	NaN
56	P35980;G3UZK4	60S ribosomal protein L18	Rpl18	>sp|P35980|RL18_MOUSE 60S ribosomal protein L18 OS=Mus musculus GN=Rpl18 PE=2 SV=3;>tr|G3UZK4|G3UZK4_MOUSE MCG132477, isoform CRA_c OS=Mus musculus GN=Rpl18 PE=4 SV=1	2	1	6.9	21.644	188	1	1			1	1							9.9513e-21	1.0499	1.248	1.137	2.8066	2.4254	1.0763	0.94403	0.82553	1.1062	NaN	NaN	NaN	NaN	NaN	NaN	NaN	NaN	NaN	NaN	NaN	NaN	NaN	NaN	NaN	NaN	NaN	NaN
57	P84099;A2A547	60S ribosomal protein L19;Ribosomal protein L19	Rpl19;RP23-309H19.6-002	>sp|P84099|RL19_MOUSE 60S ribosomal protein L19 OS=Mus musculus GN=Rpl19 PE=1 SV=1;>tr|A2A547|A2A547_MOUSE Ribosomal protein L19 OS=Mus musculus GN=Rpl19 PE=3 SV=1	2	2	13.3	23.466	196	1	1			2	2							1.6814e-32	1.1426	1.3351	1.0563	1.765	2.3178	0.6277	0.98314	0.92622	1.0788	NaN	NaN	NaN	NaN	NaN	NaN	NaN	NaN	NaN	NaN	NaN	NaN	NaN	NaN	NaN	NaN	NaN	NaN
58	D3YWP3;D3Z1D6;P62751;F8WH61;D3Z5J8;D3Z5J9;D3YW72;D3YU46;D3YU45	MCG1034428;Putative uncharacterized protein Gm3174;Putative uncharacterized protein Gm10335;60S ribosomal protein L23a;Putative uncharacterized protein Gm8112;Putative uncharacterized protein Gm8137	Gm3174;mCG_1034428;Gm10335;Rpl23a;Gm8112;Gm8137	>tr|D3YWP3|D3YWP3_MOUSE MCG1034428 OS=Mus musculus GN=Rpl23a-ps3 PE=3 SV=1;>tr|D3Z1D6|D3Z1D6_MOUSE Uncharacterized protein OS=Mus musculus GN=Gm10335 PE=3 SV=1;>sp|P62751|RL23A_MOUSE 60S ribosomal protein L23a OS=Mus musculus GN=Rpl23a PE=1 SV=1;>tr|F8WH61	9	3	23.1	17.698	156	1	1	1		3	1			1				3.5756e-07	1.1294	1.18	1.0411	1.3889	2.3829	1.467	0.871	1.18	0.66237	NaN	NaN	NaN	NaN	NaN	NaN	1.1487	2.2032	2.1698	NaN	NaN	NaN	NaN	NaN	NaN	NaN	NaN	NaN
59	P62830;A2A6F8	60S ribosomal protein L23	Rpl23	>sp|P62830|RL23_MOUSE 60S ribosomal protein L23 OS=Mus musculus GN=Rpl23 PE=1 SV=1	2	10	53.6	14.865	140	1	3			7	8	6	6			2		3.8508e-59	1.199	1.2875	1.0778	1.9856	1.4318	0.90983	2.3	1.759	0.96279	NaN	NaN	NaN	NaN	NaN	NaN	NaN	NaN	NaN	NaN	NaN	NaN	1.6774	1.8343	1.8357	NaN	NaN	NaN
60	E9QNJ0;Q8BP67;E9Q132;F6RSK3	60S ribosomal protein L24	Rpl24	>tr|E9QNJ0|E9QNJ0_MOUSE Uncharacterized protein OS=Mus musculus GN=Rpl24 PE=4 SV=1;>sp|Q8BP67|RL24_MOUSE 60S ribosomal protein L24 OS=Mus musculus GN=Rpl24 PE=2 SV=2;>tr|E9Q132|E9Q132_MOUSE Uncharacterized protein OS=Mus musculus GN=Rpl24 PE=4 SV=1;>tr|F6R	4	3	18.9	18.195	159					2	1	1				1		2.6718e-14	1.1904	1.0394	0.99641	NaN	NaN	NaN	NaN	NaN	NaN	NaN	NaN	NaN	NaN	NaN	NaN	NaN	NaN	NaN	NaN	NaN	NaN	2.6461	3.8296	1.4961	NaN	NaN	NaN
61	P27659;D3YZ47	60S ribosomal protein L3;J1 protein;Putative uncharacterized protein 100048210	Rpl3;100048210	>sp|P27659|RL3_MOUSE 60S ribosomal protein L3 OS=Mus musculus GN=Rpl3 PE=2 SV=3;>tr|D3YZ47|D3YZ47_MOUSE Uncharacterized protein OS=Mus musculus GN=Gm5879 PE=3 SV=1	2	5	21.1	46.109	403	1	1			3	1	1				1		2.1754e-36	1.0264	1.297	1.0573	1.2172	1.8299	1.0665	1.66	1.0895	0.78441	NaN	NaN	NaN	NaN	NaN	NaN	NaN	NaN	NaN	NaN	NaN	NaN	3.0043	4.8881	1.1253	NaN	NaN	NaN
62	P62889;D3YU37;D3YU72;F7CZ57	60S ribosomal protein L30;Putative uncharacterized protein Gm6109	Rpl30;Gm6109	>sp|P62889|RL30_MOUSE 60S ribosomal protein L30 OS=Mus musculus GN=Rpl30 PE=2 SV=2;>tr|D3YU37|D3YU37_MOUSE Uncharacterized protein OS=Mus musculus GN=Gm6570 PE=3 SV=2	4	3	31.3	12.784	115	1				1	2					2		7.9818e-49	1.2818	1.6745	1.309	1.3881	2.0418	1.3777	NaN	NaN	NaN	NaN	NaN	NaN	NaN	NaN	NaN	NaN	NaN	NaN	NaN	NaN	NaN	3.1152	3.9823	1.1898	NaN	NaN	NaN
63	P62900;E9Q4I3	60S ribosomal protein L31	Rpl31	>sp|P62900|RL31_MOUSE 60S ribosomal protein L31 OS=Mus musculus GN=Rpl31 PE=2 SV=1;>tr|E9Q4I3|E9Q4I3_MOUSE Uncharacterized protein OS=Mus musculus GN=Rpl31-ps4 PE=4 SV=1	2	2	18.4	14.463	125	1	1			2	3					2		1.0271e-20	1.1364	1.2083	1.0311	1.4185	2.2783	1.3568	0.97924	1.1201	1.0311	NaN	NaN	NaN	NaN	NaN	NaN	NaN	NaN	NaN	NaN	NaN	NaN	4.0744	5.7174	1.2208	NaN	NaN	NaN
64	G3UWD7;Q6ZWV7	60S ribosomal protein L35	Rpl35	>tr|G3UWD7|G3UWD7_MOUSE MCG123152 OS=Mus musculus GN=Gm10269 PE=4 SV=1;>sp|Q6ZWV7|RL35_MOUSE 60S ribosomal protein L35 OS=Mus musculus GN=Rpl35 PE=2 SV=1	2	2	17.9	14.585	123					1	2							0.011137	1.1793	1.5352	0.84308	NaN	NaN	NaN	NaN	NaN	NaN	NaN	NaN	NaN	NaN	NaN	NaN	NaN	NaN	NaN	NaN	NaN	NaN	NaN	NaN	NaN	NaN	NaN	NaN
65	Q9JJI8	60S ribosomal protein L38	Rpl38	>sp|Q9JJI8|RL38_MOUSE 60S ribosomal protein L38 OS=Mus musculus GN=Rpl38 PE=2 SV=3	1	3	35.7	8.2038	70					2	1		1		1			1.5857e-20	1.1875	1.281	1.1481	NaN	NaN	NaN	NaN	NaN	NaN	NaN	NaN	NaN	NaN	NaN	NaN	NaN	NaN	NaN	0.90726	0.95959	0.71911	NaN	NaN	NaN	NaN	NaN	NaN
66	Q9D8E6	60S ribosomal protein L4	Rpl4	>sp|Q9D8E6|RL4_MOUSE 60S ribosomal protein L4 OS=Mus musculus GN=Rpl4 PE=1 SV=3	1	9	24.6	47.153	419	2				7	5			1		1		4.5603e-19	1.0677	1.2275	1.2317	2.8622	3.3467	1.4199	NaN	NaN	NaN	NaN	NaN	NaN	NaN	NaN	NaN	0.97347	1.057	0.71485	NaN	NaN	NaN	2.8032	4.7796	2.1539	NaN	NaN	NaN
67	P14148;D3Z6N4;F6XI62;F6ZA13	60S ribosomal protein L7;MCG18633;Putative uncharacterized protein Gm5045	Rpl7;Gm5045;mCG_18633	>sp|P14148|RL7_MOUSE 60S ribosomal protein L7 OS=Mus musculus GN=Rpl7 PE=2 SV=2;>tr|D3Z6N4|D3Z6N4_MOUSE MCG18633 OS=Mus musculus GN=Gm5045 PE=4 SV=1;>tr|F6XI62|F6XI62_MOUSE Uncharacterized protein (Fragment) OS=Mus musculus GN=Rpl7 PE=3 SV=1	4	5	20.4	31.419	270	2	1			5	7	3						1.0206e-34	1.0438	1.2926	1.1933	2.364	2.1781	1.158	0.89524	0.93804	1.2572	NaN	NaN	NaN	NaN	NaN	NaN	NaN	NaN	NaN	NaN	NaN	NaN	NaN	NaN	NaN	NaN	NaN	NaN
68	F6TJZ4;F6U2H0;D3YU93;D3YXT4;D3Z3R0;P12970;F6TIC7;D3YVE6;F6VBB8;F6ZVW4;F6SSI5;F6YI27	MCG121875;Putative uncharacterized protein Gm5044;Putative uncharacterized protein Gm5459;Putative uncharacterized protein Gm16477;60S ribosomal protein L7a;Surfeit locus protein 3;MCG18601;Putative uncharacterized protein Gm6347	Gm5044;mCG_121875;Gm5459;Gm16477;Rpl7a;Surf3;Surf-3;Gm6347;mCG_18601	>tr|F6TJZ4|F6TJZ4_MOUSE Uncharacterized protein (Fragment) OS=Mus musculus GN=Rpl7a PE=4 SV=1;>tr|F6U2H0|F6U2H0_MOUSE Uncharacterized protein (Fragment) OS=Mus musculus GN=Rpl7a-ps5 PE=4 SV=1;>tr|D3YU93|D3YU93_MOUSE MCG121875 OS=Mus musculus GN=Rpl7a-ps3 P	12	6	27	30.417	270	1				3	5	1						1.6117e-22	1.1436	1.397	1.0032	2.6751	2.6408	1.343	NaN	NaN	NaN	NaN	NaN	NaN	NaN	NaN	NaN	NaN	NaN	NaN	NaN	NaN	NaN	NaN	NaN	NaN	NaN	NaN	NaN
69	P62918	60S ribosomal protein L8	Rpl8	>sp|P62918|RL8_MOUSE 60S ribosomal protein L8 OS=Mus musculus GN=Rpl8 PE=2 SV=2	1	2	7.4	28.024	257	1					1							0.058411	1.2485	3.1103	1.7619	1.9249	7.2709	4.0241	NaN	NaN	NaN	NaN	NaN	NaN	NaN	NaN	NaN	NaN	NaN	NaN	NaN	NaN	NaN	NaN	NaN	NaN	NaN	NaN	NaN
70	Q5SWU9-2;Q5SWU9;E9PUB1;D3Z0B3	ACC-alpha;Acetyl-CoA carboxylase 1;Acetyl-CoA carboxylase 265;Biotin carboxylase	Acac;Acaca;Gm738	>sp|Q5SWU9-2|ACACA_MOUSE Isoform 2 of Acetyl-CoA carboxylase 1 OS=Mus musculus GN=Acaca;>sp|Q5SWU9|ACACA_MOUSE Acetyl-CoA carboxylase 1 OS=Mus musculus GN=Acaca PE=1 SV=1;>tr|E9PUB1|E9PUB1_MOUSE Uncharacterized protein OS=Mus musculus GN=Acaca PE=4 SV=1	4	113	52.4	269.96	2383	8		22	9	118	145	82	74	6	1	5		0	1.1148	1.1761	1.0815	1.3452	2.0962	1.5791	NaN	NaN	NaN	2.0717	1.0306	0.52747	1.0672	1.0017	0.87541	0.98631	1.5936	1.5925	NaN	NaN	NaN	1.4271	2.7617	1.0051	NaN	NaN	NaN
71	Q99JY9	Actin-like protein 3;Actin-related protein 3	Actr3;Arp3	>sp|Q99JY9|ARP3_MOUSE Actin-related protein 3 OS=Mus musculus GN=Actr3 PE=1 SV=3	1	5	20.6	47.357	418	1	2		1	2	3							4.0642e-10	1.0427	0.74102	1.0463	1.8379	0.62181	0.43275	1.0669	0.66803	0.73319	NaN	NaN	NaN	0.66559	0.61989	1.1774	NaN	NaN	NaN	NaN	NaN	NaN	NaN	NaN	NaN	NaN	NaN	NaN
72	Q8R5C5;E0CYB4;E0CZD4	Actin-related protein 1B;Beta-centractin	Actr1b	>sp|Q8R5C5|ACTY_MOUSE Beta-centractin OS=Mus musculus GN=Actr1b PE=1 SV=1;>tr|E0CYB4|E0CYB4_MOUSE Uncharacterized protein OS=Mus musculus GN=Actr1b PE=3 SV=1;>tr|E0CZD4|E0CZD4_MOUSE Uncharacterized protein OS=Mus musculus GN=Actr1b PE=3 SV=1	3	4	15.2	42.281	376			1							1			2.5163e-07	1.1553	1.4354	1.3903	NaN	NaN	NaN	NaN	NaN	NaN	1.1831	1.1643	1.0796	NaN	NaN	NaN	NaN	NaN	NaN	1.1281	1.7696	1.7903	NaN	NaN	NaN	NaN	NaN	NaN
73	Q9WV32;D3Z6S0	Actin-related protein 2/3 complex subunit 1B;Arp2/3 complex 41 kDa subunit;p41-ARC;Putative uncharacterized protein Arpc1b	Arpc1b	>sp|Q9WV32|ARC1B_MOUSE Actin-related protein 2/3 complex subunit 1B OS=Mus musculus GN=Arpc1b PE=1 SV=4;>tr|D3Z6S0|D3Z6S0_MOUSE Uncharacterized protein OS=Mus musculus GN=Arpc1b PE=4 SV=1	2	2	7.3	41.063	372	2	1								1			7.1872e-05	1.444	0.67292	0.43895	1.7838	0.51966	0.36606	1.2701	0.74688	0.52095	NaN	NaN	NaN	NaN	NaN	NaN	NaN	NaN	NaN	0.94149	1.6604	1.5069	NaN	NaN	NaN	NaN	NaN	NaN
74	Q9CVB6;D3YXG6	Actin-related protein 2/3 complex subunit 2;Arp2/3 complex 34 kDa subunit;MCG114810, isoform CRA_b;Putative uncharacterized protein Arpc2	Arpc2;mCG_114810	>sp|Q9CVB6|ARPC2_MOUSE Actin-related protein 2/3 complex subunit 2 OS=Mus musculus GN=Arpc2 PE=1 SV=3;>tr|D3YXG6|D3YXG6_MOUSE MCG114810, isoform CRA_b OS=Mus musculus GN=Arpc2 PE=4 SV=1	2	1	4.7	34.357	300	1												0.0093641	2.0537	0.44324	0.23933	2.0537	0.44324	0.23933	NaN	NaN	NaN	NaN	NaN	NaN	NaN	NaN	NaN	NaN	NaN	NaN	NaN	NaN	NaN	NaN	NaN	NaN	NaN	NaN	NaN
75	Q9JM76;D3Z2F8;D3Z2F7	Actin-related protein 2/3 complex subunit 3;Arp2/3 complex 21 kDa subunit;Putative uncharacterized protein Arpc3	Arpc3	>sp|Q9JM76|ARPC3_MOUSE Actin-related protein 2/3 complex subunit 3 OS=Mus musculus GN=Arpc3 PE=1 SV=3;>tr|D3Z2F8|D3Z2F8_MOUSE Uncharacterized protein OS=Mus musculus GN=Arpc3 PE=4 SV=1;>tr|D3Z2F7|D3Z2F7_MOUSE Uncharacterized protein OS=Mus musculus GN=Arpc	3	1	7.3	20.524	178	2	4											2.8917e-12	1.1408	0.6455	0.56007	1.1567	0.38369	0.45506	1.1335	0.76326	0.69091	NaN	NaN	NaN	NaN	NaN	NaN	NaN	NaN	NaN	NaN	NaN	NaN	NaN	NaN	NaN	NaN	NaN	NaN
76	P59999;E9PWA7	Actin-related protein 2/3 complex subunit 4;Arp2/3 complex 20 kDa subunit	Arc20;Arpc4	>sp|P59999|ARPC4_MOUSE Actin-related protein 2/3 complex subunit 4 OS=Mus musculus GN=Arpc4 PE=1 SV=3	2	6	35.1	19.667	168	4	3			2	3						1	3.5835e-12	1.0258	0.74503	0.66113	1.4011	0.56707	0.31875	1.5119	0.72827	0.56815	NaN	NaN	NaN	NaN	NaN	NaN	NaN	NaN	NaN	NaN	NaN	NaN	NaN	NaN	NaN	1.5578	1.3487	1.0465
77	P62737;P63268;D3YZY0;D3Z2K3	Actin, aortic smooth muscle;Alpha-actin-2;Actin, gamma-enteric smooth muscle;Alpha-actin-3;Gamma-2-actin;Smooth muscle gamma-actin;Putative uncharacterized protein Actg2	Acta2;Actsa;Actvs;Acta3;Actg2;Actsg	>sp|P62737|ACTA_MOUSE Actin, aortic smooth muscle OS=Mus musculus GN=Acta2 PE=1 SV=1;>sp|P63268|ACTH_MOUSE Actin, gamma-enteric smooth muscle OS=Mus musculus GN=Actg2 PE=2 SV=1;>tr|D3YZY0|D3YZY0_MOUSE Uncharacterized protein OS=Mus musculus GN=Actg2 PE=3 S	4	18	54.4	42.009	377	1												6.8927e-247	2.5412	1.0994	0.55902	2.5412	1.0994	0.55902	NaN	NaN	NaN	NaN	NaN	NaN	NaN	NaN	NaN	NaN	NaN	NaN	NaN	NaN	NaN	NaN	NaN	NaN	NaN	NaN	NaN
78	P17426;P17426-2;P17427;E9PWD0	100 kDa coated vesicle protein A;Adapter-related protein complex 2 alpha-1 subunit;Adaptor protein complex AP-2 subunit alpha-1;Alpha1-adaptin;Alpha-adaptin A;AP-2 complex subunit alpha-1;Clathrin assembly protein complex 2 alpha-A large chain;Plasma membrane adaptor HA2/AP2 adaptin alpha A subunit;100 kDa coated vesicle protein C;Adapter-related protein complex 2 alpha-2 subunit;Adaptor protein …	Adtaa;Ap2a1;Clapa1;Adtab;Ap2a2	>sp|P17426|AP2A1_MOUSE AP-2 complex subunit alpha-1 OS=Mus musculus GN=Ap2a1 PE=1 SV=1;>sp|P17426-2|AP2A1_MOUSE Isoform B of AP-2 complex subunit alpha-1 OS=Mus musculus GN=Ap2a1;>sp|P17427|AP2A2_MOUSE AP-2 complex subunit alpha-2 OS=Mus musculus GN=Ap2a2	4	2	1.9	107.66	977		2											0.0009935	1.2012	0.39017	0.73912	NaN	NaN	NaN	1.2012	0.39017	0.73912	NaN	NaN	NaN	NaN	NaN	NaN	NaN	NaN	NaN	NaN	NaN	NaN	NaN	NaN	NaN	NaN	NaN	NaN
79	P84091;Q3TWV4	Adapter-related protein complex 2 mu subunit;Adaptor protein complex AP-2 subunit mu;AP-2 complex subunit mu;AP-2 mu chain;Clathrin assembly protein complex 2 medium chain;Clathrin coat assembly protein AP50;Clathrin coat-associated protein AP50;Mu2-adaptin;Plasma membrane adaptor AP-2 50 kDa protein;Adaptor protein complex AP-2, mu1, isoform CRA_a;Putative uncharacterized protein	Ap2m1;Clapm1;mCG_128452	>sp|P84091|AP2M1_MOUSE AP-2 complex subunit mu OS=Mus musculus GN=Ap2m1 PE=1 SV=1;>tr|Q3TWV4|Q3TWV4_MOUSE Adaptor protein complex AP-2, mu1, isoform CRA_a OS=Mus musculus GN=Ap2m1 PE=2 SV=1	2	3	8.7	49.654	435		1				2							6.7148e-10	0.92444	0.97054	0.64345	NaN	NaN	NaN	1.5937	1.0911	0.64345	NaN	NaN	NaN	NaN	NaN	NaN	NaN	NaN	NaN	NaN	NaN	NaN	NaN	NaN	NaN	NaN	NaN	NaN
80	P51881;P48962;Q3V132	Adenine nucleotide translocator 2;ADP,ATP carrier protein 2;ADP/ATP translocase 2;Solute carrier family 25 member 5;Adenine nucleotide translocator 1;ADP,ATP carrier protein 1;ADP,ATP carrier protein, heart/skeletal muscle isoform T1;ADP/ATP translocase 1;mANC1;Solute carrier family 25 member 4	Ant2;Slc25a5;Anc1;Ant1;Slc25a4	>sp|P51881|ADT2_MOUSE ADP/ATP translocase 2 OS=Mus musculus GN=Slc25a5 PE=1 SV=3;>sp|P48962|ADT1_MOUSE ADP/ATP translocase 1 OS=Mus musculus GN=Slc25a4 PE=1 SV=4	3	4	14.8	32.931	298				1			2	2					1.4457e-08	1.3474	0.68877	0.59046	NaN	NaN	NaN	NaN	NaN	NaN	NaN	NaN	NaN	0.19561	0.15794	0.56263	NaN	NaN	NaN	NaN	NaN	NaN	NaN	NaN	NaN	NaN	NaN	NaN
81	P40124;B1ARS0;Q9CYT6;D3YTR7	Adenylyl cyclase-associated protein 1	Cap;Cap1	>sp|P40124|CAP1_MOUSE Adenylyl cyclase-associated protein 1 OS=Mus musculus GN=Cap1 PE=1 SV=4	4	5	16.2	51.564	474					2	1					2		8.5636e-18	1.2356	1.1374	0.56095	NaN	NaN	NaN	NaN	NaN	NaN	NaN	NaN	NaN	NaN	NaN	NaN	NaN	NaN	NaN	NaN	NaN	NaN	27.048	12.915	0.53152	NaN	NaN	NaN
82	Q9JKV1;D3YUD8	110 kDa cell membrane glycoprotein;Adhesion-regulating molecule 1;Proteasomal ubiquitin receptor ADRM1;Rpn13 homolog;Putative uncharacterized protein ENSMUSP00000045065	Adrm1;Gp110	>sp|Q9JKV1|ADRM1_MOUSE Proteasomal ubiquitin receptor ADRM1 OS=Mus musculus GN=Adrm1 PE=1 SV=2;>tr|D3YUD8|D3YUD8_MOUSE Uncharacterized protein OS=Mus musculus GN=Gm9774 PE=4 SV=2	2	4	11.8	42.06	407	3	3	1	1	1	1	1		1	1	1		1.0971e-14	1.12	1.096	1.0767	1.7139	1.1506	0.83774	1.057	1.0859	1.1835	1.0747	1.654	1.4851	1.12	1.4043	1.1091	0.92768	0.8562	0.951	1.1533	1.1867	1.0579	1.3151	3.9649	2.8002	NaN	NaN	NaN
83	Q8BWU8;E9PYH3	Alanine--glyoxylate aminotransferase 2-like 1	Agxt2l1	>sp|Q8BWU8|AT2L1_MOUSE Alanine--glyoxylate aminotransferase 2-like 1 OS=Mus musculus GN=Agxt2l1 PE=2 SV=1;>tr|E9PYH3|E9PYH3_MOUSE Uncharacterized protein OS=Mus musculus GN=Agxt2l1 PE=3 SV=1	2	1	2.6	55.496	499										1			0.020263	0.72453	1.2065	1.1821	NaN	NaN	NaN	NaN	NaN	NaN	NaN	NaN	NaN	NaN	NaN	NaN	NaN	NaN	NaN	0.72453	1.2065	1.1821	NaN	NaN	NaN	NaN	NaN	NaN
84	Q8K009;D3Z6B9	Aldehyde dehydrogenase family 1 member L2;Probable 10-formyltetrahydrofolate dehydrogenase ALDH1L2;Putative uncharacterized protein Aldh1l2	Aldh1l2	>sp|Q8K009|AL1L2_MOUSE Mitochondrial 10-formyltetrahydrofolate dehydrogenase OS=Mus musculus GN=Aldh1l2 PE=2 SV=2;>tr|D3Z6B9|D3Z6B9_MOUSE Uncharacterized protein OS=Mus musculus GN=Aldh1l2 PE=3 SV=1	2	3	4.4	101.59	923						2			1				2.96e-09	0.6892	1.0059	1.4852	NaN	NaN	NaN	NaN	NaN	NaN	NaN	NaN	NaN	NaN	NaN	NaN	0.97042	1.6171	1.8872	NaN	NaN	NaN	NaN	NaN	NaN	NaN	NaN	NaN
85	P68033;P68134	Actin, alpha cardiac muscle 1;Alpha-cardiac actin;Actin, alpha skeletal muscle;Alpha-actin-1	Actc;Actc1;Acta;Acta1	>sp|P68033|ACTC_MOUSE Actin, alpha cardiac muscle 1 OS=Mus musculus GN=Actc1 PE=1 SV=1;>sp|P68134|ACTS_MOUSE Actin, alpha skeletal muscle OS=Mus musculus GN=Acta1 PE=1 SV=1	2	18	54.4	42.019	377	1	1	1	1	6	6	1					1	7.6356e-251	1.1057	1.0664	0.8469	2.5141	1.397	0.53911	1.2384	0.93653	0.8752	0.98728	1.5883	1.526	0.89465	1.6133	1.8526	NaN	NaN	NaN	NaN	NaN	NaN	NaN	NaN	NaN	2.5079	2.0864	0.45595
86	Q7TPR4;A1BN54;G3UW84;Q9JI91;O88990;D3Z0L8;D3Z761;D3YY95	Alpha-actinin cytoskeletal isoform;Alpha-actinin-1;F-actin cross-linking protein;Non-muscle alpha-actinin-1;Alpha actinin 1a	Actn1;Actn1a	>sp|Q7TPR4|ACTN1_MOUSE Alpha-actinin-1 OS=Mus musculus GN=Actn1 PE=1 SV=1;>tr|A1BN54|A1BN54_MOUSE Alpha actinin 1a OS=Mus musculus GN=Actn1 PE=2 SV=1	8	24	36.1	103.07	892	8	15	11	7	3	4	1		4	3	2	1	7.7923e-131	1.1686	1.1183	0.83453	1.8752	1.0454	0.6613	1.545	0.98683	0.75752	0.94354	1.4515	1.4695	0.70291	1.6237	2.4905	0.84143	1.4852	1.8854	0.68846	0.71795	0.81366	0.95509	6.0153	6.4975	1.9656	1.7676	1.2869
87	P57780;E9Q2W9	Alpha-actinin-4;F-actin cross-linking protein;Non-muscle alpha-actinin 4	Actn4	>sp|P57780|ACTN4_MOUSE Alpha-actinin-4 OS=Mus musculus GN=Actn4 PE=1 SV=1;>tr|E9Q2W9|E9Q2W9_MOUSE Uncharacterized protein OS=Mus musculus GN=Actn4 PE=4 SV=1	2	17	24.2	104.98	912		1			4	2			1				3.956e-95	1.0239	1.122	0.92966	NaN	NaN	NaN	NaN	NaN	NaN	NaN	NaN	NaN	NaN	NaN	NaN	1.0239	1.6494	1.8278	NaN	NaN	NaN	NaN	NaN	NaN	NaN	NaN	NaN
88	P61164	Actin-RPV;Alpha-centractin;ARP1;Centrosome-associated actin homolog	Actr1a;Ctrn1	>sp|P61164|ACTZ_MOUSE Alpha-centractin OS=Mus musculus GN=Actr1a PE=2 SV=1	1	4	14.9	42.613	376	3	4		2						1	1		3.1928e-11	1.2669	0.84558	0.44418	2.2975	0.49422	0.44019	1.3969	0.79924	0.43575	NaN	NaN	NaN	1.02	1.687	1.7715	NaN	NaN	NaN	1.2361	1.482	1.3012	0.94522	3.2959	3.6197	NaN	NaN	NaN
89	Q61990;Q61990-3;Q61990-2;P57722;P57722-2;F7A4C5;G5E916;E9Q7D8	Alpha-CP2;CTBP;Poly(rC)-binding protein 2;Putative heterogeneous nuclear ribonucleoprotein X;Alpha-CP3;Poly(rC)-binding protein 3	Cbp;Hnrnpx;Hnrpx;Pcbp2;Pcbp3	>sp|Q61990|PCBP2_MOUSE Poly(rC)-binding protein 2 OS=Mus musculus GN=Pcbp2 PE=1 SV=1;>sp|Q61990-3|PCBP2_MOUSE Isoform 3 of Poly(rC)-binding protein 2 OS=Mus musculus GN=Pcbp2;>sp|Q61990-2|PCBP2_MOUSE Isoform 2 of Poly(rC)-binding protein 2 OS=Mus musculus	8	6	25.7	38.221	362					2	3					1		1.8252e-23	1.0633	1.0872	0.9739	NaN	NaN	NaN	NaN	NaN	NaN	NaN	NaN	NaN	NaN	NaN	NaN	NaN	NaN	NaN	NaN	NaN	NaN	1.0633	1.0872	0.9739	NaN	NaN	NaN
90	P68369;P05214	Alpha-tubulin 1;Alpha-tubulin isotype M-alpha-1;Tubulin alpha-1 chain;Tubulin alpha-1A chain;Alpha-tubulin 3/7;Alpha-tubulin isotype M-alpha-3/7;Tubulin alpha-3 chain;Tubulin alpha-3/alpha-7 chain	Tuba1;Tuba1a;Tuba3;Tuba3a;Tuba3b;Tuba7	>sp|P68369|TBA1A_MOUSE Tubulin alpha-1A chain OS=Mus musculus GN=Tuba1a PE=1 SV=1;>sp|P05214|TBA3_MOUSE Tubulin alpha-3 chain OS=Mus musculus GN=Tuba3a PE=1 SV=1	2	23	69.4	50.135	451			2		2	2	2	2		1			0	0.96665	0.94864	1.0072	NaN	NaN	NaN	NaN	NaN	NaN	1.1774	0.95174	0.87168	NaN	NaN	NaN	NaN	NaN	NaN	0.81372	0.87951	1.6382	NaN	NaN	NaN	NaN	NaN	NaN
91	Q3UZG4;P31230	Putative uncharacterized protein;Aminoacyl tRNA synthase complex-interacting multifunctional protein 1;Endothelial monocyte-activating polypeptide 2;Endothelial monocyte-activating polypeptide II;Multisynthase complex auxiliary component p43;Small inducible cytokine subfamily E member 1	Aimp1;Scye1;Emap2	>tr|Q3UZG4|Q3UZG4_MOUSE Uncharacterized protein OS=Mus musculus GN=Aimp1 PE=2 SV=1;>sp|P31230|AIMP1_MOUSE Aminoacyl tRNA synthase complex-interacting multifunctional protein 1 OS=Mus musculus GN=Aimp1 PE=1 SV=2	2	4	21	35.166	319	2					1				1	1		2.6509e-05	1.4347	1.4817	0.84078	2.5142	1.7925	0.95071	NaN	NaN	NaN	NaN	NaN	NaN	NaN	NaN	NaN	NaN	NaN	NaN	NaN	NaN	NaN	0.0072467	0.76707	0.51781	NaN	NaN	NaN
92	Q8R010;Q8R3V2	Aminoacyl tRNA synthase complex-interacting multifunctional protein 2;Multisynthase complex auxiliary component p38;Protein JTV-1;JTV1 gene	Aimp2;Jtv1	>sp|Q8R010|AIMP2_MOUSE Aminoacyl tRNA synthase complex-interacting multifunctional protein 2 OS=Mus musculus GN=Aimp2 PE=1 SV=2;>tr|Q8R3V2|Q8R3V2_MOUSE JTV1 gene OS=Mus musculus GN=Aimp2 PE=2 SV=1	2	1	2.8	35.377	320	1			1									0.016617	2.5581	2.206	0.98328	2.5581	2.206	0.98328	NaN	NaN	NaN	NaN	NaN	NaN	NaN	NaN	NaN	NaN	NaN	NaN	NaN	NaN	NaN	NaN	NaN	NaN	NaN	NaN	NaN
93	Q810B6;D6RIK2;Q810B6-2	Ankyrin repeat and FYVE domain-containing protein 1;Ankyrin repeats hooked to a zinc finger motif	Ankfy1;Ankhzn;Kiaa1255	>sp|Q810B6|ANFY1_MOUSE Ankyrin repeat and FYVE domain-containing protein 1 OS=Mus musculus GN=Ankfy1 PE=2 SV=2;>tr|D6RIK2|D6RIK2_MOUSE Uncharacterized protein OS=Mus musculus GN=Ankfy1 PE=4 SV=1;>sp|Q810B6-2|ANFY1_MOUSE Isoform 2 of Ankyrin repeat and FYVE	3	11	13.5	128.65	1169	4	11											2.5758e-32	1.4898	1.1049	0.72876	1.7669	1.1993	0.78116	1.1335	1.0541	0.59667	NaN	NaN	NaN	NaN	NaN	NaN	NaN	NaN	NaN	NaN	NaN	NaN	NaN	NaN	NaN	NaN	NaN	NaN
94	Q80UP5;F7B209;G3X9A8;Q6PD24	Ankyrin repeat domain-containing protein 13A	Ankrd13;Ankrd13a	>sp|Q80UP5|AN13A_MOUSE Ankyrin repeat domain-containing protein 13A OS=Mus musculus GN=Ankrd13a PE=1 SV=2;>tr|F7B209|F7B209_MOUSE Uncharacterized protein (Fragment) OS=Mus musculus GN=Ankrd13a PE=4 SV=1	4	11	24.7	67.177	588	2	2	11	6					1		2	1	6.4285e-51	0.81698	0.66789	0.87233	0.4466	0.52989	1.2743	0.57754	0.69404	1.7249	0.85722	0.64259	0.71641	0.95214	0.78637	0.60241	0.065396	0.38303	6.4104	NaN	NaN	NaN	0.57878	NaN	NaN	0.6881	NaN	NaN
95	P10107;E9QA30	Annexin A1;Annexin I;Annexin-1;Calpactin II;Calpactin-2;Chromobindin-9;Lipocortin I;p35;Phospholipase A2 inhibitory protein	Anx1;Anxa1;Lpc1;Lpc-1	>sp|P10107|ANXA1_MOUSE Annexin A1 OS=Mus musculus GN=Anxa1 PE=1 SV=2;>tr|E9QA30|E9QA30_MOUSE Uncharacterized protein OS=Mus musculus GN=Anxa1 PE=3 SV=1	2	8	28.6	38.734	346		2			4	6	2						6.7816e-67	1.0631	0.93241	0.97238	NaN	NaN	NaN	0.49294	1.1969	2.5329	NaN	NaN	NaN	NaN	NaN	NaN	NaN	NaN	NaN	NaN	NaN	NaN	NaN	NaN	NaN	NaN	NaN	NaN
96	O08709;Q6GT24;D3Z0Y2;Q8BG37	1-Cys peroxiredoxin;Acidic calcium-independent phospholipase A2;Antioxidant protein 2;Non-selenium glutathione peroxidase;Peroxiredoxin-6;Peroxiredoxin 6;Putative uncharacterized protein;Putative uncharacterized protein Prdx6	Aop2;Ltw4;Prdx5;Prdx6	>sp|O08709|PRDX6_MOUSE Peroxiredoxin-6 OS=Mus musculus GN=Prdx6 PE=1 SV=3;>tr|Q6GT24|Q6GT24_MOUSE Peroxiredoxin 6 OS=Mus musculus GN=Prdx6 PE=2 SV=1;>tr|D3Z0Y2|D3Z0Y2_MOUSE Uncharacterized protein OS=Mus musculus GN=Prdx6 PE=4 SV=1	4	10	57.6	24.87	224		2			6	9							2.5263e-41	0.82684	0.94959	0.9978	NaN	NaN	NaN	0.49895	1.7065	3.2426	NaN	NaN	NaN	NaN	NaN	NaN	NaN	NaN	NaN	NaN	NaN	NaN	NaN	NaN	NaN	NaN	NaN	NaN
97	Q9DBG3-2;Q9DBG3;Q8CC13;O35643;Q5SVG4;Q5SVG5;Q5SWR0	Adapter-related protein complex 2 beta subunit;Adaptor protein complex AP-2 subunit beta;AP105B;AP-2 complex subunit beta;Beta-2-adaptin;Beta-adaptin;Clathrin assembly protein complex 2 beta large chain;Plasma membrane adaptor HA2/AP2 adaptin beta subunit;Putative uncharacterized protein;Adapter-related protein complex 1 subunit beta-1;Adaptor protein complex AP-1 subunit beta-1;AP-1 complex subu…	Ap2b1;Clapb1;Ap1b1;Adtb1;RP23-64E17.3-002;RP23-64E17.3-001	>sp|Q9DBG3-2|AP2B1_MOUSE Isoform 2 of AP-2 complex subunit beta OS=Mus musculus GN=Ap2b1;>sp|Q9DBG3|AP2B1_MOUSE AP-2 complex subunit beta OS=Mus musculus GN=Ap2b1 PE=1 SV=1;>tr|Q8CC13|Q8CC13_MOUSE Uncharacterized protein OS=Mus musculus GN=Ap1b1 PE=2 SV=1;	7	3	4.4	105.72	951		3											0.0023279	1.6014	0.97688	0.76418	NaN	NaN	NaN	1.6014	0.97688	0.76418	NaN	NaN	NaN	NaN	NaN	NaN	NaN	NaN	NaN	NaN	NaN	NaN	NaN	NaN	NaN	NaN	NaN	NaN
98	Q9D0I9	Arginine--tRNA ligase;Arginyl-tRNA synthetase, cytoplasmic	Rars	>sp|Q9D0I9|SYRC_MOUSE Arginyl-tRNA synthetase, cytoplasmic OS=Mus musculus GN=Rars PE=2 SV=2	1	9	17.6	75.673	660	2				7	6			2		3		1.8641e-47	1.1038	1.035	0.96462	2.1821	2.0323	0.87311	NaN	NaN	NaN	NaN	NaN	NaN	NaN	NaN	NaN	0.8539	0.58608	0.64928	NaN	NaN	NaN	3.1414	5.3374	1.3021	NaN	NaN	NaN
99	Q6A058	Armadillo repeat-containing X-linked protein 2	Armcx2;Kiaa0512	>sp|Q6A058|ARMX2_MOUSE Armadillo repeat-containing X-linked protein 2 OS=Mus musculus GN=Armcx2 PE=2 SV=2	1	1	1.3	81.035	784	1												0.01468	0.74484	1.0135	0.90797	0.74484	1.0135	0.90797	NaN	NaN	NaN	NaN	NaN	NaN	NaN	NaN	NaN	NaN	NaN	NaN	NaN	NaN	NaN	NaN	NaN	NaN	NaN	NaN	NaN
100	Q99MR6;Q99MR6-2;Q99MR6-4;Q99MR6-3	Arsenite-resistance protein 2;Serrate RNA effector molecule homolog	Ars2;Asr2;Srrt	>sp|Q99MR6|SRRT_MOUSE Serrate RNA effector molecule homolog OS=Mus musculus GN=Srrt PE=1 SV=1;>sp|Q99MR6-2|SRRT_MOUSE Isoform B of Serrate RNA effector molecule homolog OS=Mus musculus GN=Srrt;>sp|Q99MR6-4|SRRT_MOUSE Isoform D of Serrate RNA effector molec	4	1	1.5	100.45	875		1											0.0090737	2.2588	1.4272	0.68984	NaN	NaN	NaN	2.2588	1.4272	0.68984	NaN	NaN	NaN	NaN	NaN	NaN	NaN	NaN	NaN	NaN	NaN	NaN	NaN	NaN	NaN	NaN	NaN	NaN
101	Q8BP47	Asparagine--tRNA ligase;Asparaginyl-tRNA synthetase, cytoplasmic	Nars	>sp|Q8BP47|SYNC_MOUSE Asparaginyl-tRNA synthetase, cytoplasmic OS=Mus musculus GN=Nars PE=1 SV=2	1	7	16.5	64.279	559	1	2			3	5							5.3596e-18	0.91688	1.0567	1.2108	2.0459	1.1544	0.55691	0.91343	0.77969	1.0792	NaN	NaN	NaN	NaN	NaN	NaN	NaN	NaN	NaN	NaN	NaN	NaN	NaN	NaN	NaN	NaN	NaN	NaN
102	Q922B2	Aspartate--tRNA ligase;Aspartyl-tRNA synthetase, cytoplasmic	Dars	>sp|Q922B2|SYDC_MOUSE Aspartyl-tRNA synthetase, cytoplasmic OS=Mus musculus GN=Dars PE=2 SV=2	1	6	15	57.147	501	3	1	1		2	2							4.5163e-11	0.80182	0.99297	1.1042	1.7161	1.9013	1.171	0.21887	0.25673	1.0411	1.3349	0.94781	0.68206	NaN	NaN	NaN	NaN	NaN	NaN	NaN	NaN	NaN	NaN	NaN	NaN	NaN	NaN	NaN
103	Q9Z2W0;Q8BPW9	Aspartyl aminopeptidase;Putative uncharacterized protein	Dnpep	>sp|Q9Z2W0|DNPEP_MOUSE Aspartyl aminopeptidase OS=Mus musculus GN=Dnpep PE=2 SV=2;>tr|Q8BPW9|Q8BPW9_MOUSE Uncharacterized protein OS=Mus musculus GN=Dnpep PE=2 SV=1	2	2	4.4	52.206	473		2		1									0.026116	1.1855	0.91915	0.98045	NaN	NaN	NaN	1.324	0.78766	0.75153	NaN	NaN	NaN	0.47145	0.97356	2.2145	NaN	NaN	NaN	NaN	NaN	NaN	NaN	NaN	NaN	NaN	NaN	NaN
104	Q7TQH0-2;Q3TGG2;Q7TQH0-3;Q7TQH0;E9Q5Q0	Putative uncharacterized protein;Ataxin-2-like protein	Atxn2l;A2lp	>sp|Q7TQH0-2|ATX2L_MOUSE Isoform 2 of Ataxin-2-like protein OS=Mus musculus GN=Atxn2l;>tr|Q3TGG2|Q3TGG2_MOUSE Uncharacterized protein OS=Mus musculus GN=Atxn2l PE=2 SV=1;>sp|Q7TQH0-3|ATX2L_MOUSE Isoform 3 of Ataxin-2-like protein OS=Mus musculus GN=Atxn2l;	5	28	28.5	113.04	1074	1	1	2		30	31	17	17	4	4	1		1.0682e-257	1.1397	1.1981	1.0426	0.79853	1.067	0.88285	2.2788	1.5808	0.71973	1.2894	1.3729	1.1166	NaN	NaN	NaN	0.808	1.2727	1.2147	1.0102	0.80971	1.0938	1.1939	1.6235	1.2183	NaN	NaN	NaN
105	Q03265;D3Z6F5	ATP synthase subunit alpha, mitochondrial;ATP synthase, H+ transporting, mitochondrial F1 complex, alpha subunit, isoform 1, isoform CRA_e;Putative uncharacterized protein Atp5a1	Atp5a1;mCG_18273	>sp|Q03265|ATPA_MOUSE ATP synthase subunit alpha, mitochondrial OS=Mus musculus GN=Atp5a1 PE=1 SV=1;>tr|D3Z6F5|D3Z6F5_MOUSE ATP synthase subunit alpha OS=Mus musculus GN=Atp5a1 PE=3 SV=1	2	11	23.9	59.752	553				1	5	10	4	4		1	2		1.7391e-48	1.0557	0.88306	0.86359	NaN	NaN	NaN	NaN	NaN	NaN	NaN	NaN	NaN	0.38496	0.61171	1.7457	NaN	NaN	NaN	0.61233	0.54609	1.062	2.5397	0.95452	0.71163	NaN	NaN	NaN
106	O35286	DEAH box protein 15;Putative pre-mRNA-splicing factor ATP-dependent RNA helicase DHX15	Ddx15;Deah9;Dhx15	>sp|O35286|DHX15_MOUSE Putative pre-mRNA-splicing factor ATP-dependent RNA helicase DHX15 OS=Mus musculus GN=Dhx15 PE=2 SV=2	1	1	1.5	91.006	795	1	1											0.018149	1.3362	1.119	0.78848	1.3649	0.99794	0.66732	1.3081	1.2548	0.93162	NaN	NaN	NaN	NaN	NaN	NaN	NaN	NaN	NaN	NaN	NaN	NaN	NaN	NaN	NaN	NaN	NaN	NaN
107	Q62167;P16381;Q62095	ATP-dependent RNA helicase DDX3X;D1Pas1-related sequence 2;DEAD box protein 3, X-chromosomal;DEAD box RNA helicase DEAD3;Embryonic RNA helicase;Putative ATP-dependent RNA helicase Pl10;ATP-dependent RNA helicase DDX3Y;D1Pas1-related sequence 1;DEAD box protein 3, Y-chromosomal;DEAD-box RNA helicase DEAD2	D1Pas1-rs2;Ddx3;Ddx3x;Dead3;Erh;D1Pas1;Pl10;D1Pas1-rs1;Ddx3y;Dead2	>sp|Q62167|DDX3X_MOUSE ATP-dependent RNA helicase DDX3X OS=Mus musculus GN=Ddx3x PE=1 SV=3;>sp|P16381|DDX3L_MOUSE Putative ATP-dependent RNA helicase Pl10 OS=Mus musculus GN=D1Pas1 PE=1 SV=1;>sp|Q62095|DDX3Y_MOUSE ATP-dependent RNA helicase DDX3Y OS=Mus mu	3	10	19.6	73.101	662	4	6		3	2	3	1	1	1	1	1		1.1345e-39	1.3353	1.0879	0.90951	1.8877	1.2004	0.64153	1.6042	1.0825	0.77746	NaN	NaN	NaN	0.73793	1.2473	1.5739	NaN	NaN	NaN	0.51065	1.7253	3.8765	1.9264	8.4489	3.9106	NaN	NaN	NaN
108	Q8BFZ3	Beta-actin-like protein 2;Kappa-actin	Actbl2	>sp|Q8BFZ3|ACTBL_MOUSE Beta-actin-like protein 2 OS=Mus musculus GN=Actbl2 PE=1 SV=1	1	8	31.9	42.004	376			1			2						1	1.0913e-156	0.77554	1.0636	0.94007	NaN	NaN	NaN	NaN	NaN	NaN	0.7597	1.4183	1.6139	NaN	NaN	NaN	NaN	NaN	NaN	NaN	NaN	NaN	NaN	NaN	NaN	0.75295	2.7661	0.8713
109	Q8CGC7;E9Q1B1	Bifunctional aminoacyl-tRNA synthetase;Glutamate--tRNA ligase;Glutamyl-tRNA synthetase;Proline--tRNA ligase;Prolyl-tRNA synthetase	Eprs;Qprs	>sp|Q8CGC7|SYEP_MOUSE Bifunctional aminoacyl-tRNA synthetase OS=Mus musculus GN=Eprs PE=2 SV=4	2	20	16.7	170.08	1512	4	7	3	5	10	9	1	1	2		2		1.6782e-85	1.1337	0.9973	0.93578	1.7451	1.8635	1.0547	1.1402	0.8596	0.72762	1.1337	1.1577	0.94475	1.2364	0.64407	0.59717	1.4393	1.0639	0.83851	NaN	NaN	NaN	3.0627	3.0676	1.1989	NaN	NaN	NaN
110	E9Q1T1;E9Q1V9;Q6PHZ2-5;Q6PHZ2;Q6PHZ2-4;E9Q1W0;E9PXV3;Q6PHZ2-2;Q8CCM0;Q5SVJ0;Q5SVI1;Q68EG2;P28652;Q5SVI2;Q923T9;Q5SVI0;Q5SVI3;Q923T9-2;Q5SVJ1;E9Q2E8;Q923T9-3;F8WIS9;Q80TN1;E9QM47;Q5SVI9;P11798;Q3TY93;F8WIR6;F6WHR9;D6RDQ8;E9QAJ4	Calcium/calmodulin-dependent protein kinase type II subunit delta;Putative uncharacterized protein;Calcium/calmodulin-dependent protein kinase II, beta;Calcium/calmodulin-dependent protein kinase II, beta, isoform CRA_b;Camk2b protein;Calcium/calmodulin-dependent protein kinase type II subunit beta;Calcium/calmodulin-dependent protein kinase type II subunit gamma;MKIAA0968 protein;Calcium/calmodu…	Camk2d;Kiaa4163;Camk2b;mCG_122182;RP23-340E18.5-009;RP23-340E18.5-002;RP23-340E18.5-010;Camk2g;RP23-340E18.5-011;RP23-340E18.5-004;RP23-340E18.5-008;Camk2a;mKIAA0968;RP23-340E18.5-001	>tr|E9Q1T1|E9Q1T1_MOUSE Uncharacterized protein OS=Mus musculus GN=Camk2d PE=4 SV=1;>tr|E9Q1V9|E9Q1V9_MOUSE Uncharacterized protein OS=Mus musculus GN=Camk2d PE=4 SV=1;>sp|Q6PHZ2-5|KCC2D_MOUSE Isoform 4 of Calcium/calmodulin-dependent protein kinase type I	31	3	8.3	60.004	533		1	2							1	1		6.4778e-14	2.1409	1.4316	0.79112	NaN	NaN	NaN	2.1298	1.3202	0.83797	2.1521	1.5523	0.74689	NaN	NaN	NaN	NaN	NaN	NaN	1.0055	1.2858	1.3234	2.8882	1.7207	0.60858	NaN	NaN	NaN
111	P14069	5B10;Calcyclin;Prolactin receptor-associated protein;Protein S100-A6;S100 calcium-binding protein A6	Cacy;S100a6	>sp|P14069|S10A6_MOUSE Protein S100-A6 OS=Mus musculus GN=S100a6 PE=1 SV=3	1	4	42.7	10.051	89					6	5	2	1			1		5.1956e-78	1.0238	1.0034	1.024	NaN	NaN	NaN	NaN	NaN	NaN	NaN	NaN	NaN	NaN	NaN	NaN	NaN	NaN	NaN	NaN	NaN	NaN	NaN	NaN	NaN	NaN	NaN	NaN
112	E9QA16;E9Q0M9;Q8VCQ8;E9QA15;D3Z6I7;E9Q9F3;F6QLP8;F6ZAW1;F6T2Z7;F6RGN9;F7CVG0	Caldesmon 1;Putative uncharacterized protein Cald1	Cald1	>tr|E9QA16|E9QA16_MOUSE Uncharacterized protein OS=Mus musculus GN=Cald1 PE=4 SV=1;>tr|E9Q0M9|E9Q0M9_MOUSE Uncharacterized protein OS=Mus musculus GN=Cald1 PE=4 SV=1;>tr|Q8VCQ8|Q8VCQ8_MOUSE Caldesmon 1 OS=Mus musculus GN=Cald1 PE=2 SV=1;>tr|E9QA15|E9QA15_M	11	17	29.7	61.836	536	4	2	1	1	14	16	3	2		1			4.6526e-140	0.96154	0.77867	0.74446	1.076	0.69613	0.71026	0.56099	0.33749	0.45023	1.1586	1.1234	0.82568	0.92019	2.5161	2.1832	NaN	NaN	NaN	0.99016	0.72088	0.68233	NaN	NaN	NaN	NaN	NaN	NaN
113	Q3UKW2;P62204;Q9D6P8;G3UX57	Putative uncharacterized protein;Calmodulin;Calmodulin-like protein 3	Calm1;Calm;Calm2;Calm3;Cam;Cam1;Cam2;Cam3;Camb;Camc;Calml3	>tr|Q3UKW2|Q3UKW2_MOUSE Uncharacterized protein OS=Mus musculus GN=Calm1 PE=2 SV=1;>sp|P62204|CALM_MOUSE Calmodulin OS=Mus musculus GN=Calm1 PE=1 SV=2;>sp|Q9D6P8|CALL3_MOUSE Calmodulin-like protein 3 OS=Mus musculus GN=Calml3 PE=2 SV=1	4	11	42.6	21.56	197	3	2	8	7	8	8	9	8	10	2	2	4	5.0487e-189	1.012	1.0394	1.0305	0.46479	1.2031	1.3954	0.42268	0.99407	0.85038	4.3615	0.70514	0.17656	1.9274	1.2771	0.67025	0.36866	4.161	7.9472	0.32498	0.2445	0.80085	0.61763	0.0073195	0.01311	0.077795	0.12174	1.568
114	P35564	Calnexin	Canx	>sp|P35564|CALX_MOUSE Calnexin OS=Mus musculus GN=Canx PE=1 SV=1	1	4	10	67.277	591	1				1	3							3.4045e-08	0.98471	1.0071	0.83628	0.98471	1.3235	1.4971	NaN	NaN	NaN	NaN	NaN	NaN	NaN	NaN	NaN	NaN	NaN	NaN	NaN	NaN	NaN	NaN	NaN	NaN	NaN	NaN	NaN
115	B2RQC6;E9QAI5;G3UWN2;B7ZN27;E9QAT6	Carbamoyl-phosphate synthetase 2, aspartate transcarbamylase, and dihydroorotase;Carbamoyl-phosphate synthetase 2, aspartate transcarbamylase, and dihydroorotase, isoform CRA_c;Cad protein	Cad;mCG_23490	>tr|B2RQC6|B2RQC6_MOUSE Carbamoyl-phosphate synthetase 2, aspartate transcarbamylase, and dihydroorotase OS=Mus musculus GN=Cad PE=2 SV=1;>tr|E9QAI5|E9QAI5_MOUSE Uncharacterized protein OS=Mus musculus GN=Cad PE=3 SV=1;>tr|G3UWN2|G3UWN2_MOUSE Uncharacteriz	5	10	6.6	243.24	2225	1	1	3	2	5	3					1		1.7262e-25	1.3945	1.2627	1.0115	2.9188	3.4251	1.5789	3.0344	1.822	0.89616	2.2369	1.2581	0.65297	1.5227	0.73013	0.51358	NaN	NaN	NaN	NaN	NaN	NaN	NaN	NaN	NaN	NaN	NaN	NaN
116	P62960;A2BGG7	CCAAT-binding transcription factor I subunit A;DNA-binding protein B;Enhancer factor I subunit A;Nuclease-sensitive element-binding protein 1;Y-box transcription factor;Y-box-binding protein 1;Y box protein 1	Msy1;Msy-1;Nsep1;Yb1;Ybx1;RP24-363D14.2-004	>sp|P62960|YBOX1_MOUSE Nuclease-sensitive element-binding protein 1 OS=Mus musculus GN=Ybx1 PE=1 SV=3;>tr|A2BGG7|A2BGG7_MOUSE Uncharacterized protein (Fragment) OS=Mus musculus GN=Ybx1 PE=4 SV=1	2	5	31.7	35.73	322	1				3	4	1		1	1	1		4.7502e-52	1.0415	1.0163	0.91505	1.5289	1.3544	0.85959	NaN	NaN	NaN	NaN	NaN	NaN	NaN	NaN	NaN	0.90848	1.1142	1.2073	1.0536	0.81775	0.97408	2.0322	1.7404	0.84169	NaN	NaN	NaN
117	P11983;P11983-2;F2Z483	CCT-alpha;Tailless complex polypeptide 1A;Tailless complex polypeptide 1B;T-complex protein 1 subunit alpha	Cct1;Ccta;Tcp1	>sp|P11983|TCPA_MOUSE T-complex protein 1 subunit alpha OS=Mus musculus GN=Tcp1 PE=1 SV=3;>sp|P11983-2|TCPA_MOUSE Isoform 2 of T-complex protein 1 subunit alpha OS=Mus musculus GN=Tcp1	3	19	44.2	60.448	556	1		2	1	11	13	2	1	3	1	1	2	1.5652e-82	1.0898	1.1203	0.95585	1.946	1.3516	0.67678	NaN	NaN	NaN	1.3489	1.1798	0.91276	0.8492	0.41369	0.55186	1.3569	1.7165	1.3458	0.63593	0.87567	1.2626	0.90779	3.1319	1.3913	7.0668	5.6177	0.49757
118	P60766;P60766-1;Q3UL78	Cell division control protein 42 homolog;G25K GTP-binding protein;Putative uncharacterized protein	Cdc42	>sp|P60766|CDC42_MOUSE Cell division control protein 42 homolog OS=Mus musculus GN=Cdc42 PE=1 SV=2;>sp|P60766-1|CDC42_MOUSE Isoform 1 of Cell division control protein 42 homolog OS=Mus musculus GN=Cdc42;>tr|Q3UL78|Q3UL78_MOUSE Uncharacterized protein OS=Mu	3	4	31.4	21.258	191		1			1	2							7.101e-45	1.0299	0.81722	0.76467	NaN	NaN	NaN	0.68877	0.27542	0.33007	NaN	NaN	NaN	NaN	NaN	NaN	NaN	NaN	NaN	NaN	NaN	NaN	NaN	NaN	NaN	NaN	NaN	NaN
119	D4AFX6;Q6ZQK5;Q6ZQK5-2	Centaurin beta 2;Arf-GAP with coiled-coil, ANK repeat and PH domain-containing protein 2;Centaurin-beta-2	centb2;Acap2;Centb2;Kiaa0041	>tr|D4AFX6|D4AFX6_MOUSE Centaurin beta 2 OS=Mus musculus GN=Acap2 PE=2 SV=1;>sp|Q6ZQK5|ACAP2_MOUSE Arf-GAP with coiled-coil, ANK repeat and PH domain-containing protein 2 OS=Mus musculus GN=Acap2 PE=1 SV=2;>sp|Q6ZQK5-2|ACAP2_MOUSE Isoform 2 of Arf-GAP with	3	3	5.5	88.085	777		3											3.322e-05	1.3013	1.0202	0.90831	NaN	NaN	NaN	1.3013	1.0202	0.90831	NaN	NaN	NaN	NaN	NaN	NaN	NaN	NaN	NaN	NaN	NaN	NaN	NaN	NaN	NaN	NaN	NaN	NaN
120	P23116;Q3UM46	Centrosomin;eIF3 p167;eIF3 p180;eIF3 p185;eIF-3-theta;Eukaryotic translation initiation factor 3 subunit 10;Eukaryotic translation initiation factor 3 subunit A;p162;Putative uncharacterized protein	Csma;Eif3;Eif3a;Eif3s10	>sp|P23116|EIF3A_MOUSE Eukaryotic translation initiation factor 3 subunit A OS=Mus musculus GN=Eif3a PE=1 SV=5;>tr|Q3UM46|Q3UM46_MOUSE Uncharacterized protein (Fragment) OS=Mus musculus GN=Eif3a PE=2 SV=1	2	8	8.2	161.93	1344	4	8	1	1									9.241e-11	1.4249	1.0421	0.73928	2.6039	1.2556	0.57309	1.3685	0.89491	0.76254	0.61959	1.6113	1.2045	1.4777	1.1679	0.89876	NaN	NaN	NaN	NaN	NaN	NaN	NaN	NaN	NaN	NaN	NaN	NaN
121	Q8CG47;E9Q2X6	Chromosome-associated polypeptide C;Structural maintenance of chromosomes protein 4;XCAP-C homolog	Capc;Smc4;Smc4l1	>sp|Q8CG47|SMC4_MOUSE Structural maintenance of chromosomes protein 4 OS=Mus musculus GN=Smc4 PE=1 SV=1;>tr|E9Q2X6|E9Q2X6_MOUSE Structural maintenance of chromosomes protein OS=Mus musculus GN=Smc4 PE=3 SV=1	2	2	1.6	146.89	1286			1		1	1							0.010494	1.1469	0.9351	1.074	NaN	NaN	NaN	NaN	NaN	NaN	1.3123	0.9351	0.67815	NaN	NaN	NaN	NaN	NaN	NaN	NaN	NaN	NaN	NaN	NaN	NaN	NaN	NaN	NaN
122	Q5SXR6;Q68FD5;E9Q434;F6Z1R4	Clathrin, heavy polypeptide (Hc);Clathrin heavy chain 1	Cltc;RP23-366M19.3-006	>tr|Q5SXR6|Q5SXR6_MOUSE Clathrin, heavy polypeptide (Hc) OS=Mus musculus GN=Cltc PE=2 SV=1;>sp|Q68FD5|CLH_MOUSE Clathrin heavy chain 1 OS=Mus musculus GN=Cltc PE=1 SV=3	4	26	22.8	191.98	1679	1	2	2	7	13	16	4	2					0	0.90677	0.98124	0.88198	1.4937	1.6204	1.0122	1.2811	0.76219	0.65959	NaN	NaN	NaN	0.18638	0.019927	0.33923	NaN	NaN	NaN	NaN	NaN	NaN	NaN	NaN	NaN	NaN	NaN	NaN
123	F8WHL2;Q8CIE6;F6ZWD0;E9PZ47	Alpha-coat protein;Coatomer subunit alpha;Proxenin;Xenin;Xenopsin-related peptide	Copa	>tr|F8WHL2|F8WHL2_MOUSE Uncharacterized protein OS=Mus musculus GN=Copa PE=4 SV=1;>sp|Q8CIE6|COPA_MOUSE Coatomer subunit alpha OS=Mus musculus GN=Copa PE=1 SV=2;>tr|F6ZWD0|F6ZWD0_MOUSE Uncharacterized protein (Fragment) OS=Mus musculus GN=Copa PE=4 SV=1	4	12	13.2	139.41	1233		4		2	6	4			1		1		4.1607e-24	0.921	0.9499	1.0985	NaN	NaN	NaN	1.4889	1.061	0.82829	NaN	NaN	NaN	0.921	0.88806	0.88697	1.1935	1.3244	1.2582	NaN	NaN	NaN	1.2442	5.177	1.7811	NaN	NaN	NaN
124	O55029	Beta-coat protein;Coatomer subunit beta;p102	Copb2	>sp|O55029|COPB2_MOUSE Coatomer subunit beta OS=Mus musculus GN=Copb2 PE=2 SV=2	1	3	4.3	102.45	905	1	2	1		1	1							0.00063247	1.3214	1.1712	0.63204	1.2606	1.2579	0.62378	1.5468	1.0048	0.41124	1.7639	3.8414	2.3333	NaN	NaN	NaN	NaN	NaN	NaN	NaN	NaN	NaN	NaN	NaN	NaN	NaN	NaN	NaN
125	Q9JIF7;E9PYW9	Beta-coat protein;Coatomer subunit beta	Copb;Copb1	>sp|Q9JIF7|COPB_MOUSE Coatomer subunit beta OS=Mus musculus GN=Copb1 PE=1 SV=1;>tr|E9PYW9|E9PYW9_MOUSE Coatomer subunit beta OS=Mus musculus GN=Copb1 PE=3 SV=1	2	6	8.4	107.06	953		1			4	4							4.9112e-09	0.88697	0.86461	0.80588	NaN	NaN	NaN	1.3253	0.95191	0.80588	NaN	NaN	NaN	NaN	NaN	NaN	NaN	NaN	NaN	NaN	NaN	NaN	NaN	NaN	NaN	NaN	NaN	NaN
126	Q5XJY5	Archain;Coatomer subunit delta;Delta-coat protein	Arcn1;Copd	>sp|Q5XJY5|COPD_MOUSE Coatomer subunit delta OS=Mus musculus GN=Arcn1 PE=2 SV=2	1	3	6.5	57.229	511	1	2	1	1	1	1							2.8172e-13	1.5182	1.1085	1.0417	2.1274	1.3289	0.22439	1.6493	1.0872	0.82244	2.1349	2.2706	1.1851	1.5182	1.6891	1.2142	NaN	NaN	NaN	NaN	NaN	NaN	NaN	NaN	NaN	NaN	NaN	NaN
127	O89079;D3Z315;F6YFR7;F6XIG5;E9Q6I5	Coatomer subunit epsilon;Epsilon-coat protein;Putative uncharacterized protein Cope	Cope;Cope1	>sp|O89079|COPE_MOUSE Coatomer subunit epsilon OS=Mus musculus GN=Cope PE=2 SV=3;>tr|D3Z315|D3Z315_MOUSE Uncharacterized protein OS=Mus musculus GN=Cope PE=4 SV=1	5	3	18.5	34.567	308	2	1	1										0.028195	1.3033	1.0324	0.84355	1.35	1.0319	0.62041	1.1857	1.0665	1.1161	1.4326	0.99934	0.76596	NaN	NaN	NaN	NaN	NaN	NaN	NaN	NaN	NaN	NaN	NaN	NaN	NaN	NaN	NaN
128	E9Q5P4;Q9QZE5;Q9QXK3;Q9QXK3-4;Q9QXK3-3	Coatomer subunit gamma;Gamma-coat protein;Coatomer subunit gamma-2;Gamma-2-coat protein	Copg;Copg1;Copg2	>tr|E9Q5P4|E9Q5P4_MOUSE Coatomer subunit gamma OS=Mus musculus GN=Copg PE=3 SV=1;>sp|Q9QZE5|COPG_MOUSE Coatomer subunit gamma OS=Mus musculus GN=Copg PE=2 SV=1;>sp|Q9QXK3|COPG2_MOUSE Coatomer subunit gamma-2 OS=Mus musculus GN=Copg2 PE=2 SV=1;>sp|Q9QXK3-4|	5	2	2.6	97.957	877		1			1	1							1.8198e-07	0.96953	0.74	0.49927	NaN	NaN	NaN	1.5651	1.236	0.91896	NaN	NaN	NaN	NaN	NaN	NaN	NaN	NaN	NaN	NaN	NaN	NaN	NaN	NaN	NaN	NaN	NaN	NaN
129	F8WGL3;P18760;E9Q1T2;P45591	Cofilin, non-muscle isoform;Cofilin-1	Cfl1	>tr|F8WGL3|F8WGL3_MOUSE Uncharacterized protein OS=Mus musculus GN=Cfl1 PE=4 SV=1;>sp|P18760|COF1_MOUSE Cofilin-1 OS=Mus musculus GN=Cfl1 PE=1 SV=3;>tr|E9Q1T2|E9Q1T2_MOUSE Uncharacterized protein OS=Mus musculus GN=Gm6180 PE=4 SV=1	4	11	52.4	24.576	227					8	9	5	4	1				1.0107e-91	1.1165	1.0626	1.0036	NaN	NaN	NaN	NaN	NaN	NaN	NaN	NaN	NaN	NaN	NaN	NaN	1.421	1.6042	1.2737	NaN	NaN	NaN	NaN	NaN	NaN	NaN	NaN	NaN
130	Q8R5L1;O35658	Complement component 1, q subcomponent binding protein;Complement component 1, q subcomponent binding protein, isoform CRA_b;p32-RACK;Complement component 1 Q subcomponent-binding protein, mitochondrial;GC1q-R protein;Glycoprotein gC1qBP	C1qbp;DN-393H17.2-001;mCG_21176;RP23-83I13.1-001;Gc1qbp	>tr|Q8R5L1|Q8R5L1_MOUSE Complement component 1, q subcomponent binding protein OS=Mus musculus GN=C1qbp PE=2 SV=1;>sp|O35658|C1QBP_MOUSE Complement component 1 Q subcomponent-binding protein, mitochondrial OS=Mus musculus GN=C1qbp PE=1 SV=1	2	5	22.2	31.025	279		3	4	3	1	2	1	1	2	3	3	2	1.3012e-82	0.19605	0.2805	0.90136	NaN	NaN	NaN	0.74031	0.20782	0.31345	0.060218	0.02801	0.4924	0.12411	0.29654	3.5502	0.16289	0.10798	0.75195	0.17678	0.11997	0.7666	0.15591	0.1744	1.1614	0.022963	0.63015	28.664
131	Q04447	B-CK;Creatine kinase B chain;Creatine kinase B-type	Ckb;Ckbb	>sp|Q04447|KCRB_MOUSE Creatine kinase B-type OS=Mus musculus GN=Ckb PE=1 SV=1	1	1	4.5	42.713	381			1	1									0.0021862	0.12562	0.10593	0.92679	NaN	NaN	NaN	NaN	NaN	NaN	0.12562	0.10593	0.92679	NaN	NaN	NaN	NaN	NaN	NaN	NaN	NaN	NaN	NaN	NaN	NaN	NaN	NaN	NaN
132	P70698	CTP synthase 1;CTP synthetase 1;UTP--ammonia ligase 1	Ctps	>sp|P70698|PYRG1_MOUSE CTP synthase 1 OS=Mus musculus GN=Ctps PE=1 SV=2	1	9	19.5	66.682	591					1	6	1		1				3.9911e-22	0.96379	0.82129	0.89281	NaN	NaN	NaN	NaN	NaN	NaN	NaN	NaN	NaN	NaN	NaN	NaN	0.61952	0.69181	1.5745	NaN	NaN	NaN	NaN	NaN	NaN	NaN	NaN	NaN
133	Q6ZQ38;D3YWC5	Cullin-associated and neddylation-dissociated protein 1;Cullin-associated NEDD8-dissociated protein 1;p120 CAND1	Cand1;D10Ertd516e;Kiaa0829	>sp|Q6ZQ38|CAND1_MOUSE Cullin-associated NEDD8-dissociated protein 1 OS=Mus musculus GN=Cand1 PE=2 SV=2	2	14	14.6	136.33	1230				1	8	8	1						5.0284e-74	0.8709	0.89013	1.1021	NaN	NaN	NaN	NaN	NaN	NaN	NaN	NaN	NaN	0.49958	0.80236	1.8306	NaN	NaN	NaN	NaN	NaN	NaN	NaN	NaN	NaN	NaN	NaN	NaN
134	Q3U1J4;E9Q4W8;F7ADY1	Damage-specific DNA-binding protein 1;DDB p127 subunit;DNA damage-binding protein 1;UV-damaged DNA-binding factor	Ddb1	>sp|Q3U1J4|DDB1_MOUSE DNA damage-binding protein 1 OS=Mus musculus GN=Ddb1 PE=1 SV=2;>tr|E9Q4W8|E9Q4W8_MOUSE Uncharacterized protein OS=Mus musculus GN=Ddb1 PE=4 SV=1	3	4	4.2	126.85	1140		3	1										2.027e-05	0.96203	0.67294	0.71386	NaN	NaN	NaN	0.97368	0.82026	0.70513	0.30952	0.22607	0.72271	NaN	NaN	NaN	NaN	NaN	NaN	NaN	NaN	NaN	NaN	NaN	NaN	NaN	NaN	NaN
135	P54823	ATP-dependent RNA helicase p54;DEAD box protein 6;Oncogene RCK homolog;Probable ATP-dependent RNA helicase DDX6	Ddx6;Hlr2;Rck	>sp|P54823|DDX6_MOUSE Probable ATP-dependent RNA helicase DDX6 OS=Mus musculus GN=Ddx6 PE=2 SV=1	1	11	33.7	54.191	483	1	4	3	5	10	7	2	1	2	3	1		1.5618e-112	1.0435	1.1969	0.93914	1.0983	0.8426	1.2677	2.9664	1.675	0.70709	1.6302	1.1869	0.77712	0.99273	0.75121	0.75814	1.0437	1.5449	1.6049	0.80158	0.98168	1.1654	1.3699	1.553	0.73853	NaN	NaN	NaN
136	O35286	DEAH box protein 15;Putative pre-mRNA-splicing factor ATP-dependent RNA helicase DHX15	Ddx15;Deah9;Dhx15	>sp|O35286|DHX15_MOUSE Putative pre-mRNA-splicing factor ATP-dependent RNA helicase DHX15 OS=Mus musculus GN=Dhx15 PE=2 SV=2	1	1	1.5	91.006	795	1	1											0.018149	1.3362	1.119	0.78848	1.3649	0.99794	0.66732	1.3081	1.2548	0.93162	NaN	NaN	NaN	NaN	NaN	NaN	NaN	NaN	NaN	NaN	NaN	NaN	NaN	NaN	NaN	NaN	NaN	NaN
137	Q8R1A4;A2A9M5;Q8R1A4-2;E9PX48;E9QPN7;Q8VDR9;A2A9M4	Dedicator of cytokinesis protein 7;Dedicator of cytokinesis 7;Dedicator of cytokinesis protein 6	Dock7;Gm430;Kiaa1771;RP23-329P19.2-001;Dock6;Kiaa1395;RP23-329P19.2-007	>sp|Q8R1A4|DOCK7_MOUSE Dedicator of cytokinesis protein 7 OS=Mus musculus GN=Dock7 PE=1 SV=3;>tr|A2A9M5|A2A9M5_MOUSE Dedicator of cytokinesis 7 OS=Mus musculus GN=Dock7 PE=4 SV=1;>sp|Q8R1A4-2|DOCK7_MOUSE Isoform 2 of Dedicator of cytokinesis protein 7 OS=M	7	2	1.1	241.44	2130		1								1			0.001805	0.73169	1.1917	0.87886	NaN	NaN	NaN	NaN	NaN	NaN	NaN	NaN	NaN	NaN	NaN	NaN	NaN	NaN	NaN	0.73169	1.1917	0.87886	NaN	NaN	NaN	NaN	NaN	NaN
138	Q8R5H1;Q8R5H1-2;Q3UZH0	Deubiquitinating enzyme 15;Ubiquitin carboxyl-terminal hydrolase 15;Ubiquitin thioesterase 15;Ubiquitin-specific-processing protease 15;Ubiquitin carboxyl-terminal hydrolase	Usp15	>sp|Q8R5H1|UBP15_MOUSE Ubiquitin carboxyl-terminal hydrolase 15 OS=Mus musculus GN=Usp15 PE=2 SV=1;>sp|Q8R5H1-2|UBP15_MOUSE Isoform 2 of Ubiquitin carboxyl-terminal hydrolase 15 OS=Mus musculus GN=Usp15;>tr|Q3UZH0|Q3UZH0_MOUSE Ubiquitin carboxyl-terminal h	3	3	3.5	112.32	981	1	2											3.7838e-20	1.0601	0.7577	1.0679	1.0601	0.45898	0.36007	1.0775	0.92842	1.1377	NaN	NaN	NaN	NaN	NaN	NaN	NaN	NaN	NaN	NaN	NaN	NaN	NaN	NaN	NaN	NaN	NaN	NaN
139	E9PV41;E9PXV7;O08808;D3Z074;Q6NS79;F6XC64	Diaphanous-related formin-1;p140mDIA;Protein diaphanous homolog 1;Putative uncharacterized protein Diap1;Diap1 protein	Diap1;Diaph1;mDia1	>tr|E9PV41|E9PV41_MOUSE Uncharacterized protein OS=Mus musculus GN=Diap1 PE=4 SV=1;>tr|E9PXV7|E9PXV7_MOUSE Uncharacterized protein OS=Mus musculus GN=Diap1 PE=4 SV=1;>sp|O08808|DIAP1_MOUSE Protein diaphanous homolog 1 OS=Mus musculus GN=Diaph1 PE=1 SV=1;>t	6	1	1.4	140.4	1264												1	0.0039004	1.1172	2.8346	2.2217	NaN	NaN	NaN	NaN	NaN	NaN	NaN	NaN	NaN	NaN	NaN	NaN	NaN	NaN	NaN	NaN	NaN	NaN	NaN	NaN	NaN	1.1172	2.8346	2.2217
140	Q9D2G2;Q9D2G2-2	2-oxoglutarate dehydrogenase complex component E2;Dihydrolipoamide succinyltransferase component of 2-oxoglutarate dehydrogenase complex;Dihydrolipoyllysine-residue succinyltransferase component of 2-oxoglutarate dehydrogenase complex, mitochondrial;E2K	Dlst	>sp|Q9D2G2|ODO2_MOUSE Dihydrolipoyllysine-residue succinyltransferase component of 2-oxoglutarate dehydrogenase complex, mitochondrial OS=Mus musculus GN=Dlst PE=1 SV=1;>sp|Q9D2G2-2|ODO2_MOUSE Isoform 2 of Dihydrolipoyllysine-residue succinyltransferase co	2	4	9.5	48.994	454		1		1	2	1	3	2			1	1	5.0886e-08	1.4415	0.94757	0.65764	NaN	NaN	NaN	1.7982	0.99592	0.51789	NaN	NaN	NaN	2.4565	0.94757	0.41673	NaN	NaN	NaN	NaN	NaN	NaN	NaN	NaN	NaN	2.8409	1.891	0.69521
141	P25206	DNA polymerase alpha holoenzyme-associated protein P1;DNA replication licensing factor MCM3;P1-MCM3	Mcm3;Mcmd;Mcmd3	>sp|P25206|MCM3_MOUSE DNA replication licensing factor MCM3 OS=Mus musculus GN=Mcm3 PE=1 SV=2	1	2	2.8	91.545	812	1					1							0.0034551	0.91126	1.3557	0.64135	1.5172	1.8166	1.1561	NaN	NaN	NaN	NaN	NaN	NaN	NaN	NaN	NaN	NaN	NaN	NaN	NaN	NaN	NaN	NaN	NaN	NaN	NaN	NaN	NaN
142	Q52KC3;P49718	Minichromosome maintenance deficient 5, cell division cycle 46 (S. cerevisiae);Minichromosome maintenance deficient 5, cell division cycle 46 (S. cerevisiae), isoform CRA_a;Putative uncharacterized protein;CDC46 homolog;DNA replication licensing factor MCM5;P1-CDC46	mCG_14998;Mcm5;Cdc46;Mcmd5	>tr|Q52KC3|Q52KC3_MOUSE Minichromosome maintenance deficient 5, cell division cycle 46 (S. cerevisiae) OS=Mus musculus GN=Mcm5 PE=2 SV=1;>sp|P49718|MCM5_MOUSE DNA replication licensing factor MCM5 OS=Mus musculus GN=Mcm5 PE=2 SV=1	2	2	3.8	82.406	734					1	1			1				0.00073572	1.2211	1.5977	1.0103	NaN	NaN	NaN	NaN	NaN	NaN	NaN	NaN	NaN	NaN	NaN	NaN	1.2211	2.4087	2.1819	NaN	NaN	NaN	NaN	NaN	NaN	NaN	NaN	NaN
143	Q9QYJ0	DnaJ homolog subfamily A member 2;mDj3	Dnaja2	>sp|Q9QYJ0|DNJA2_MOUSE DnaJ homolog subfamily A member 2 OS=Mus musculus GN=Dnaja2 PE=1 SV=1	1	2	5.6	45.745	412	2	2			2	2	1	1		2			1.7707e-22	1.2172	1.0816	1.0217	1.2248	1.4207	1.0049	1.3513	1.1055	0.63703	NaN	NaN	NaN	NaN	NaN	NaN	NaN	NaN	NaN	0.55737	0.74127	1.5215	NaN	NaN	NaN	NaN	NaN	NaN
144	O08788;E9Q3M3;E9Q3M2;O08788-2;E9Q586;D3YX34	150 kDa dynein-associated polypeptide;DAP-150;Dynactin subunit 1;p150-glued;Putative uncharacterized protein Dctn1	Dctn1	>sp|O08788|DCTN1_MOUSE Dynactin subunit 1 OS=Mus musculus GN=Dctn1 PE=1 SV=3;>tr|E9Q3M3|E9Q3M3_MOUSE Uncharacterized protein OS=Mus musculus GN=Dctn1 PE=4 SV=1;>tr|E9Q3M2|E9Q3M2_MOUSE Uncharacterized protein OS=Mus musculus GN=Dctn1 PE=4 SV=1;>sp|O08788-2|	6	2	2.9	141.67	1281	1	2											0.0010768	1.6161	0.92043	0.57165	2.0843	1.1852	0.57165	1.5149	0.8605	0.53693	NaN	NaN	NaN	NaN	NaN	NaN	NaN	NaN	NaN	NaN	NaN	NaN	NaN	NaN	NaN	NaN	NaN	NaN
145	Q99KJ8	50 kDa dynein-associated polypeptide;Dynactin complex 50 kDa subunit;Dynactin subunit 2;Growth cone membrane protein 23-48K;p50 dynamitin	Dctn2	>sp|Q99KJ8|DCTN2_MOUSE Dynactin subunit 2 OS=Mus musculus GN=Dctn2 PE=1 SV=3	1	5	16.7	44.116	402	2	6											2.1635e-08	1.5589	0.82719	0.5061	2.2286	0.80738	0.4133	1.5385	0.82719	0.62968	NaN	NaN	NaN	NaN	NaN	NaN	NaN	NaN	NaN	NaN	NaN	NaN	NaN	NaN	NaN	NaN	NaN	NaN
146	Q9JHU4	Cytoplasmic dynein 1 heavy chain 1;Cytoplasmic dynein heavy chain 1;Dynein heavy chain, cytosolic	Dhc1;Dnch1;Dnchc1;Dyhc;Dync1h1	>sp|Q9JHU4|DYHC1_MOUSE Cytoplasmic dynein 1 heavy chain 1 OS=Mus musculus GN=Dync1h1 PE=1 SV=2	1	10	2.5	532.04	4644		1			5	6		2					4.3866e-20	0.95749	1.0437	0.90727	NaN	NaN	NaN	0.97237	1.2652	0.88214	NaN	NaN	NaN	NaN	NaN	NaN	NaN	NaN	NaN	NaN	NaN	NaN	NaN	NaN	NaN	NaN	NaN	NaN
147	A2AFQ0;Q7TMY8;Q7TMY8-3;Q7TMY8-4;Q7TMY8-2;F6XP90;E9PZ23	HECT, UBA and WWE domain containing 1;E3 ubiquitin-protein ligase HUWE1;E3Histone;HECT, UBA and WWE domain-containing protein 1;Upstream regulatory element-binding protein 1	Huwe1;RP23-211L10.4-002;Kiaa0312;Ureb1	>tr|A2AFQ0|A2AFQ0_MOUSE HECT, UBA and WWE domain containing 1 OS=Mus musculus GN=Huwe1 PE=4 SV=1;>sp|Q7TMY8|HUWE1_MOUSE E3 ubiquitin-protein ligase HUWE1 OS=Mus musculus GN=Huwe1 PE=1 SV=5;>sp|Q7TMY8-3|HUWE1_MOUSE Isoform 3 of E3 ubiquitin-protein ligase H	7	9	3.4	482.69	4378	1		7	2					1				1.4131e-18	1.3793	0.89758	0.85542	0.037881	0.43421	1.3258	NaN	NaN	NaN	1.5375	0.90236	0.62882	1.2309	0.82512	0.85542	0.99763	1.5091	2.3538	NaN	NaN	NaN	NaN	NaN	NaN	NaN	NaN	NaN
148	P10126;D3YZ68;D3Z3I8;B7ZBW3;P62631	Elongation factor 1-alpha 1;Elongation factor Tu;Eukaryotic elongation factor 1 A-1;Putative uncharacterized protein Eef1a1	Eef1a;Eef1a1	>sp|P10126|EF1A1_MOUSE Elongation factor 1-alpha 1 OS=Mus musculus GN=Eef1a1 PE=1 SV=3;>tr|D3YZ68|D3YZ68_MOUSE Uncharacterized protein OS=Mus musculus GN=Eef1a1 PE=4 SV=1;>tr|D3Z3I8|D3Z3I8_MOUSE Uncharacterized protein OS=Mus musculus GN=Eef1a1 PE=4 SV=1	5	20	47.2	50.113	462	7	7	11	13	19	27	15	13	5	8	9	4	1.7212e-220	1.0848	1.1194	1.0504	1.9922	1.0542	0.45249	1.5638	1.1391	0.69281	0.89197	1.0088	1.2177	1.2418	1.4517	1.0048	0.96146	1.0572	1.3626	0.9566	1.1702	1.2621	8.4689	11.607	1.5507	5.616	7.2491	0.89579
149	O70251;G3UZ47;G3UX43	Elongation factor 1-beta	Eef1b;Eef1b2	>sp|O70251|EF1B_MOUSE Elongation factor 1-beta OS=Mus musculus GN=Eef1b PE=1 SV=5	3	5	27.1	24.693	225	1	3	2	2	3	3				1	2	2	8.5857e-62	1.1258	1.1558	0.91861	3.0518	1.2243	0.56518	1.2045	0.88175	0.69908	0.96815	1.3208	1.5067	0.61539	1.1312	1.3598	NaN	NaN	NaN	1.1147	0.82749	0.7396	1.2657	4.929	3.3135	1.5349	2.2772	1.4847
150	P57776-3;P57776;Q80T06;E9QN08;F6ZFU0;Q91VK2;P57776-2;D3YUQ9;D3YZT9;D3Z7N2;D3YY68	Elongation factor 1-delta;Putative uncharacterized protein;Eef1d protein;MCG22130, isoform CRA_b;Putative uncharacterized protein Eef1d;MCG22130, isoform CRA_c	Eef1d;mCG_22130	>sp|P57776-3|EF1D_MOUSE Isoform 3 of Elongation factor 1-delta OS=Mus musculus GN=Eef1d;>sp|P57776|EF1D_MOUSE Elongation factor 1-delta OS=Mus musculus GN=Eef1d PE=1 SV=3;>tr|Q80T06|Q80T06_MOUSE Uncharacterized protein OS=Mus musculus GN=Eef1d PE=2 SV=1;>t	11	8	18.3	72.931	660	4	5	4	5	2	4		1	2	4	3	5	1.5365e-124	1.1146	1.2289	1.1115	2.7441	1.2864	0.53872	1.2537	0.81677	0.71497	1.0444	1.2471	1.1918	0.99734	1.4316	1.328	1.0251	0.66403	0.72035	1.2422	0.96059	0.51176	1.5783	4.301	2.979	0.85865	1.5771	1.7474
151	Q9D8N0	eEF-1B gamma;Elongation factor 1-gamma	Eef1g	>sp|Q9D8N0|EF1G_MOUSE Elongation factor 1-gamma OS=Mus musculus GN=Eef1g PE=1 SV=3	1	10	27.2	50.06	437	7	5	5	5	6	5	1		2	4	4	2	8.9441e-90	1.2769	1.1967	0.86696	2.378	1.2921	0.41008	1.3773	0.93044	0.75604	0.798	1.1417	1.6599	0.6585	1.2715	1.5786	1.0483	0.82091	0.6875	1.1646	0.89983	0.67596	1.7317	5.4212	2.664	1.2955	1.9802	1.1928
152	P58252;A2AH85;O08810;G3UZ34;G3UXK8	Elongation factor 2	Eef2	>sp|P58252|EF2_MOUSE Elongation factor 2 OS=Mus musculus GN=Eef2 PE=1 SV=2	5	18	26	95.313	858	1	1	1		13	12	1				2		1.8936e-72	0.99908	1.0357	0.94996	1.7693	0.5997	0.75693	1.0934	0.88125	0.94813	0.41576	0.77958	2.0624	NaN	NaN	NaN	NaN	NaN	NaN	NaN	NaN	NaN	1.2255	0.91601	0.64693	NaN	NaN	NaN
153	P27773;F6Q404	58 kDa glucose-regulated protein;58 kDa microsomal protein;Disulfide isomerase ER-60;Endoplasmic reticulum resident protein 57;Endoplasmic reticulum resident protein 60;Protein disulfide-isomerase A3	Erp;Erp60;Grp58;Pdia3	>sp|P27773|PDIA3_MOUSE Protein disulfide-isomerase A3 OS=Mus musculus GN=Pdia3 PE=1 SV=2	2	21	47.5	56.678	505		1			17	21	1						6.82e-85	1.0129	0.93277	0.97168	NaN	NaN	NaN	0.32863	0.81296	1.442	NaN	NaN	NaN	NaN	NaN	NaN	NaN	NaN	NaN	NaN	NaN	NaN	NaN	NaN	NaN	NaN	NaN	NaN
154	P84089	Enhancer of rudimentary homolog	Erh	>sp|P84089|ERH_MOUSE Enhancer of rudimentary homolog OS=Mus musculus GN=Erh PE=1 SV=1	1	1	10.6	12.259	104		1											0.0035079	0.894	0.71455	0.88501	NaN	NaN	NaN	0.894	0.71455	0.88501	NaN	NaN	NaN	NaN	NaN	NaN	NaN	NaN	NaN	NaN	NaN	NaN	NaN	NaN	NaN	NaN	NaN	NaN
155	P17182;Q6PHC1;B0QZL1;B1ARR7;P17183;D3Z6E4;D3Z2S4;D3YVD3;B1ARR6;P21550;Q5SX59;Q5SX60;Q5SX61	2-phospho-D-glycerate hydro-lyase;Alpha-enolase;Enolase 1;Non-neural enolase;Enolase	Eno1;Eno-1;RP23-278I3.3-002;RP23-278I3.3-006	>sp|P17182|ENOA_MOUSE Alpha-enolase OS=Mus musculus GN=Eno1 PE=1 SV=3;>tr|Q6PHC1|Q6PHC1_MOUSE Enolase OS=Mus musculus GN=Eno1 PE=2 SV=1;>tr|B0QZL1|B0QZL1_MOUSE Enolase (Fragment) OS=Mus musculus GN=Eno1 PE=3 SV=1	13	16	44	47.14	434	1	5			17	17	11	6					2.3961e-198	1.057	1.0336	0.93759	1.1563	0.35758	0.31414	0.49043	1.2817	2.4503	NaN	NaN	NaN	NaN	NaN	NaN	NaN	NaN	NaN	NaN	NaN	NaN	NaN	NaN	NaN	NaN	NaN	NaN
156	P60843;Q3TSJ4;P10630-2;P10630;Q8BTU6;E9Q561;D3YU49;E9PV04;Q91VC3;A2AFK7;D6RJ11;D6RJ60	ATP-dependent RNA helicase eIF4A-1;Eukaryotic initiation factor 4A-I;Putative uncharacterized protein;ATP-dependent RNA helicase eIF4A-2;Eukaryotic initiation factor 4A-II	Ddx2a;Eif4a;Eif4a1;Ddx2b;Eif4a2	>sp|P60843|IF4A1_MOUSE Eukaryotic initiation factor 4A-I OS=Mus musculus GN=Eif4a1 PE=2 SV=1;>tr|Q3TSJ4|Q3TSJ4_MOUSE Uncharacterized protein OS=Mus musculus GN=Eif4a1 PE=2 SV=1;>sp|P10630-2|IF4A2_MOUSE Isoform 2 of Eukaryotic initiation factor 4A-II OS=Mus	12	7	23.9	46.153	406		2			5	4	1				1		3.2594e-62	1.0472	1.0693	1.0466	NaN	NaN	NaN	1.144	1.0539	1.0467	NaN	NaN	NaN	NaN	NaN	NaN	NaN	NaN	NaN	NaN	NaN	NaN	34.397	28.556	0.86305	NaN	NaN	NaN
157	P63242;Q8BGY2	eIF-4D;Eukaryotic initiation factor 5A isoform 1;Eukaryotic translation initiation factor 5A-1	Eif5a	>sp|P63242|IF5A1_MOUSE Eukaryotic translation initiation factor 5A-1 OS=Mus musculus GN=Eif5a PE=1 SV=2	2	4	46.1	16.832	154	1	1			2	1	1				3		2.1623e-16	1.1931	1.0745	0.91356	1.4716	0.6295	0.37212	0.74602	1.1956	1.6848	NaN	NaN	NaN	NaN	NaN	NaN	NaN	NaN	NaN	NaN	NaN	NaN	48.064	39.02	0.84271	NaN	NaN	NaN
158	Q6ZWX6	Eukaryotic translation initiation factor 2 subunit 1;Eukaryotic translation initiation factor 2 subunit alpha	Eif2a;Eif2s1	>sp|Q6ZWX6|IF2A_MOUSE Eukaryotic translation initiation factor 2 subunit 1 OS=Mus musculus GN=Eif2s1 PE=1 SV=3	1	2	7.9	36.108	315	1	1			2	1							3.1932e-21	1.7139	1.0362	1.1798	1.7139	0.68514	0.67856	NaN	NaN	NaN	NaN	NaN	NaN	NaN	NaN	NaN	NaN	NaN	NaN	NaN	NaN	NaN	NaN	NaN	NaN	NaN	NaN	NaN
159	Q9QZD9;A2AE03	eIF3 p36;eIF-3-beta;Eukaryotic translation initiation factor 3 subunit 2;Eukaryotic translation initiation factor 3 subunit I;TGF-beta receptor-interacting protein 1	Eif3i;Eif3s2;Trip1	>sp|Q9QZD9|EIF3I_MOUSE Eukaryotic translation initiation factor 3 subunit I OS=Mus musculus GN=Eif3i PE=1 SV=1	2	4	15.7	36.46	325	3	2							1				5.6501e-09	1.9195	0.95362	0.52859	2.1467	1.0503	0.40723	1.1799	0.84397	0.64891	NaN	NaN	NaN	NaN	NaN	NaN	1.8322	1.8511	0.56354	NaN	NaN	NaN	NaN	NaN	NaN	NaN	NaN	NaN
160	Q91WK2;Q8BMZ8	eIF3 p40 subunit;eIF-3-gamma;Eukaryotic translation initiation factor 3 subunit 3;Eukaryotic translation initiation factor 3 subunit H;Putative uncharacterized protein	Eif3h;Eif3s3	>sp|Q91WK2|EIF3H_MOUSE Eukaryotic translation initiation factor 3 subunit H OS=Mus musculus GN=Eif3h PE=1 SV=1;>tr|Q8BMZ8|Q8BMZ8_MOUSE Uncharacterized protein OS=Mus musculus GN=Eif3h PE=2 SV=1	2	2	7.7	39.832	352	2	1									1		9.9561e-05	2.1498	1.4318	0.76001	2.6386	1.4306	0.52425	1.2271	0.98764	0.94539	NaN	NaN	NaN	NaN	NaN	NaN	NaN	NaN	NaN	NaN	NaN	NaN	2.3434	7.467	2.9831	NaN	NaN	NaN
161	Q9Z1D1	eIF3 p42;eIF3 p44;eIF-3-delta;Eukaryotic translation initiation factor 3 RNA-binding subunit;Eukaryotic translation initiation factor 3 subunit 4;Eukaryotic translation initiation factor 3 subunit G	Eif3g;Eif3p42;Eif3s4	>sp|Q9Z1D1|EIF3G_MOUSE Eukaryotic translation initiation factor 3 subunit G OS=Mus musculus GN=Eif3g PE=1 SV=2	1	4	14.7	35.638	320	2	1	1		1								8.3859e-06	1.5501	1.1812	0.78956	2.2909	1.3185	0.66015	1.1233	1.04	0.90126	0.91753	1.1322	1.282	NaN	NaN	NaN	NaN	NaN	NaN	NaN	NaN	NaN	NaN	NaN	NaN	NaN	NaN	NaN
162	Q9DCH4	eIF3 p47;eIF-3-epsilon;Eukaryotic translation initiation factor 3 subunit 5;Eukaryotic translation initiation factor 3 subunit F	Eif3f;Eif3s5	>sp|Q9DCH4|EIF3F_MOUSE Eukaryotic translation initiation factor 3 subunit F OS=Mus musculus GN=Eif3f PE=1 SV=2	1	2	7.5	37.984	361	2	1											0.00020238	2.6486	1.2974	0.60128	2.7127	1.3005	0.59677	1.118	0.90596	0.97165	NaN	NaN	NaN	NaN	NaN	NaN	NaN	NaN	NaN	NaN	NaN	NaN	NaN	NaN	NaN	NaN	NaN	NaN
163	P60229	eIF-3 p48;Eukaryotic translation initiation factor 3 subunit 6;Eukaryotic translation initiation factor 3 subunit E;Mammary tumor-associated protein INT-6;MMTV integration site 6;Viral integration site protein INT-6	Eif3e;Eif3s6;Int6	>sp|P60229|EIF3E_MOUSE Eukaryotic translation initiation factor 3 subunit E OS=Mus musculus GN=Eif3e PE=1 SV=1	1	6	16.4	52.22	445	6	3	1	2					1	1	1		5.3093e-10	1.8861	1.2811	0.63716	2.5679	1.4136	0.58148	0.83567	0.74654	0.55194	0.64311	1.4589	2.5338	1.0685	0.98989	0.96375	NaN	NaN	NaN	NaN	NaN	NaN	NaN	NaN	NaN	NaN	NaN	NaN
164	Q8QZY1	66 kDa tyrosine-rich heat shock protein;67 kDa polymerase-associated factor;Eukaryotic translation initiation factor 3 subunit 6-interacting protein;Eukaryotic translation initiation factor 3 subunit E-interacting protein;Eukaryotic translation initiation factor 3 subunit L;HSP-66Y;PAF67	Eif3eip;Eif3l;Eif3s6ip;Paf67	>sp|Q8QZY1|EIF3L_MOUSE Eukaryotic translation initiation factor 3 subunit L OS=Mus musculus GN=Eif3l PE=1 SV=1	1	9	18.4	66.612	564	6	4				1			1				2.1026e-22	2.2204	1.1682	0.79569	2.5904	1.3445	0.52871	1.0672	0.88648	0.92046	NaN	NaN	NaN	NaN	NaN	NaN	NaN	NaN	NaN	NaN	NaN	NaN	NaN	NaN	NaN	NaN	NaN	NaN
165	Q8R1B4	eIF3 p110;Eukaryotic translation initiation factor 3 subunit 8;Eukaryotic translation initiation factor 3 subunit C	Eif3c;Eif3s8	>sp|Q8R1B4|EIF3C_MOUSE Eukaryotic translation initiation factor 3 subunit C OS=Mus musculus GN=Eif3c PE=1 SV=1	1	3	3.2	105.53	911	1	1	1	1	1	1					2		1.0242e-11	1.3668	1.569	0.98346	2.3156	1.4264	0.80232	1.2147	0.82624	0.86496	1.4024	1.7258	1.3479	1.3321	1.8336	1.4888	NaN	NaN	NaN	NaN	NaN	NaN	4.5634	4.876	1.4155	NaN	NaN	NaN
166	Q99JX4;A2A702	Eukaryotic translation initiation factor 3 subunit M;PCI domain-containing protein 1;Eukaryotic translation initiation factor 3, subunit M	Eif3m;Pcid1;RP24-297H17.12-004	>sp|Q99JX4|EIF3M_MOUSE Eukaryotic translation initiation factor 3 subunit M OS=Mus musculus GN=Eif3m PE=2 SV=1;>tr|A2A702|A2A702_MOUSE Eukaryotic translation initiation factor 3, subunit M OS=Mus musculus GN=Eif3m PE=4 SV=1	2	3	9.4	42.516	374	2	1							1				5.9121e-07	1.5552	1.2303	0.83055	2.5169	1.3452	0.60209	1.0336	0.97078	1.1314	NaN	NaN	NaN	NaN	NaN	NaN	1.1937	1.2542	1.1926	NaN	NaN	NaN	NaN	NaN	NaN	NaN	NaN	NaN
167	Q8BGD9;Q3TDD8	Eukaryotic translation initiation factor 4B;Putative uncharacterized protein	Eif4b	>sp|Q8BGD9|IF4B_MOUSE Eukaryotic translation initiation factor 4B OS=Mus musculus GN=Eif4b PE=1 SV=1;>tr|Q3TDD8|Q3TDD8_MOUSE Uncharacterized protein OS=Mus musculus GN=Eif4b PE=2 SV=1	2	9	20.5	68.839	611	5	6			2	1			2	1			4.2835e-21	1.0705	1.0629	0.91893	1.6128	1.1619	0.66659	1.3215	1.0543	0.88735	NaN	NaN	NaN	NaN	NaN	NaN	0.63768	0.88375	1.2232	0.69097	1.1753	1.6259	NaN	NaN	NaN	NaN	NaN	NaN
168	A2AMV7;P47757;P47757-2;A2AMW0;F7CAZ6;F6YHZ8;F6QJN8	Capping protein (Actin filament) muscle Z-line, beta;CAPZB3;CapZ beta;F-actin-capping protein subunit beta;Capping protein (Actin filament) muscle Z-line, beta, isoform CRA_a	Capzb;RP23-247I1.3-004;Cappb1;mCG_122335;RP23-247I1.3-006	>tr|A2AMV7|A2AMV7_MOUSE CAPZB3 OS=Mus musculus GN=Capzb PE=2 SV=1;>sp|P47757|CAPZB_MOUSE F-actin-capping protein subunit beta OS=Mus musculus GN=Capzb PE=1 SV=3;>sp|P47757-2|CAPZB_MOUSE Isoform 2 of F-actin-capping protein subunit beta OS=Mus musculus GN=C	7	3	15.9	33.767	301	1	1			1	1							3.2023e-05	1.0647	0.69732	0.83948	1.4008	1.2486	0.79633	1.0625	0.5949	0.4277	NaN	NaN	NaN	NaN	NaN	NaN	NaN	NaN	NaN	NaN	NaN	NaN	NaN	NaN	NaN	NaN	NaN	NaN
169	P19096	[Acyl-carrier-protein] S-acetyltransferase;[Acyl-carrier-protein] S-malonyltransferase;3-hydroxypalmitoyl-[acyl-carrier-protein] dehydratase;3-oxoacyl-[acyl-carrier-protein] reductase;3-oxoacyl-[acyl-carrier-protein] synthase;Enoyl-[acyl-carrier-protein] reductase;Fatty acid synthase;Oleoyl-[acyl-carrier-protein] hydrolase	Fasn	>sp|P19096|FAS_MOUSE Fatty acid synthase OS=Mus musculus GN=Fasn PE=1 SV=2	1	21	10.8	272.43	2504	12	3	2	5	8	7					2		2.1137e-87	1.274	1.316	1.1397	3.3272	3.1522	1.0071	0.89422	0.88805	0.7365	NaN	NaN	NaN	0.35587	0.46334	1.1899	NaN	NaN	NaN	NaN	NaN	NaN	3.3289	5.4177	1.5884	NaN	NaN	NaN
170	G5E8B3;P37889;P37889-2;Q3TGL4	Fibulin-2;Fibulin 2, isoform CRA_b;Putative uncharacterized protein	Fbln2;mCG_130430	>tr|G5E8B3|G5E8B3_MOUSE Fibulin 2, isoform CRA_c OS=Mus musculus GN=Fbln2 PE=4 SV=1;>sp|P37889|FBLN2_MOUSE Fibulin-2 OS=Mus musculus GN=Fbln2 PE=1 SV=1;>sp|P37889-2|FBLN2_MOUSE Isoform 2 of Fibulin-2 OS=Mus musculus GN=Fbln2;>tr|Q3TGL4|Q3TGL4_MOUSE Fibulin	4	4	3.9	131.83	1221		3			1								5.2557e-08	1.0613	0.91299	0.97004	NaN	NaN	NaN	1.2136	1.0175	0.95933	NaN	NaN	NaN	NaN	NaN	NaN	NaN	NaN	NaN	NaN	NaN	NaN	NaN	NaN	NaN	NaN	NaN	NaN
171	Q8BTM8;B7FAU9;B7FAV1;F6XC15;Q8BTM8-2;F6Z2C0	Actin-binding protein 280;Alpha-filamin;Endothelial actin-binding protein;Filamin-1;Filamin-A;Non-muscle filamin;Filamin, alpha	Fln;Fln1;Flna;RP23-436K3.1-002;RP23-436K3.1-013	>sp|Q8BTM8|FLNA_MOUSE Filamin-A OS=Mus musculus GN=Flna PE=1 SV=5;>tr|B7FAU9|B7FAU9_MOUSE Filamin, alpha OS=Mus musculus GN=Flna PE=4 SV=1;>tr|B7FAV1|B7FAV1_MOUSE Filamin, alpha (Fragment) OS=Mus musculus GN=Flna PE=4 SV=1	6	73	40.1	281.22	2647	37	48	24	22	27	27	5	3	11	13	18	5	0	1.22	1.1157	0.94046	2.3855	1.4188	0.66195	1.3231	0.99672	0.7954	1.2415	2.1761	1.6721	0.91314	1.0316	1.1655	1.1857	0.91949	0.77022	0.96375	1.6499	1.2785	2.4768	6.3142	2.0692	1.8465	2.4344	0.97109
172	Q80X90	ABP-280-like protein;Actin-binding-like protein;Beta-filamin;Filamin-B	Flnb	>sp|Q80X90|FLNB_MOUSE Filamin-B OS=Mus musculus GN=Flnb PE=1 SV=3	1	18	9.6	277.82	2602	1	1	1	1	8	9					1		3.7139e-48	0.98008	0.87525	0.98117	0.92773	0.57544	0.96513	1.0984	0.60028	0.5688	0.55585	1.1487	1.7544	0.53646	0.96123	1.2175	NaN	NaN	NaN	NaN	NaN	NaN	31.511	29.971	0.99748	NaN	NaN	NaN
173	D3Z576;Q8VHX6;D3YW87;Q8VHX6-2	Putative uncharacterized protein Flnc;ABP-280-like protein;ABP-L;Actin-binding-like protein;Filamin-2;Filamin-C;Gamma-filamin	Flnc;Abpl;Fln2	>tr|D3Z576|D3Z576_MOUSE Uncharacterized protein OS=Mus musculus GN=Flnc PE=4 SV=1;>sp|Q8VHX6|FLNC_MOUSE Filamin-C OS=Mus musculus GN=Flnc PE=1 SV=3;>tr|D3YW87|D3YW87_MOUSE Uncharacterized protein OS=Mus musculus GN=Flnc PE=4 SV=1;>sp|Q8VHX6-2|FLNC_MOUSE Is	4	13	6	292.34	2737	3	2			1	2							9.0993e-33	1.4856	1.0593	0.78423	1.8631	1.4032	0.75791	1.5099	0.8403	0.71933	NaN	NaN	NaN	NaN	NaN	NaN	NaN	NaN	NaN	NaN	NaN	NaN	NaN	NaN	NaN	NaN	NaN	NaN
174	A6H6N4;F2Z455;Q9R059	Four and a half LIM domains 3	Fhl3	>tr|A6H6N4|A6H6N4_MOUSE Four and a half LIM domains 3 OS=Mus musculus GN=Fhl3 PE=2 SV=1;>tr|F2Z455|F2Z455_MOUSE Uncharacterized protein OS=Mus musculus GN=Fhl3 PE=4 SV=1	3	4	19	31.794	289	1				2	3	1	1					8.9817e-68	1.1281	1.1284	0.8239	2.5338	1.3486	0.58691	NaN	NaN	NaN	NaN	NaN	NaN	NaN	NaN	NaN	NaN	NaN	NaN	NaN	NaN	NaN	NaN	NaN	NaN	NaN	NaN	NaN
175	P63260;E9Q607;B1ATY1;G3UYG0	Actin, cytoplasmic 2;Actin, cytoplasmic 2, N-terminally processed;Gamma-actin	Actg;Actg1	>sp|P63260|ACTG_MOUSE Actin, cytoplasmic 2 OS=Mus musculus GN=Actg1 PE=1 SV=1;>tr|E9Q607|E9Q607_MOUSE Uncharacterized protein OS=Mus musculus GN=Actg1 PE=3 SV=1	4	25	81.9	41.792	375	1	1									1	1	0	1.017	0.97125	1.0839	2.0167	0.97125	0.52317	1.017	0.88902	1.0839	NaN	NaN	NaN	NaN	NaN	NaN	NaN	NaN	NaN	NaN	NaN	NaN	0.16263	8.4641	2.1613	NaN	NaN	NaN
176	Q61598;Q61598-2;P50396;B7FAU8	GDI-3;Guanosine diphosphate dissociation inhibitor 2;Rab GDP dissociation inhibitor beta	Gdi2;Gdi3	>sp|Q61598|GDIB_MOUSE Rab GDP dissociation inhibitor beta OS=Mus musculus GN=Gdi2 PE=1 SV=1;>sp|Q61598-2|GDIB_MOUSE Isoform 2 of Rab GDP dissociation inhibitor beta OS=Mus musculus GN=Gdi2	4	12	32.6	50.537	445	8	8	1	1	1	1			1	1		1	3.4356e-44	0.9705	0.56875	0.42461	2.6659	0.59457	0.2686	0.58555	0.48995	0.70151	0.92016	1.4468	1.8183	1.0452	3.6565	3.9182	0.65744	0.55125	0.59906	0.60288	0.70217	0.23876	NaN	NaN	NaN	1.3318	2.4654	1.6519
177	P26443;F7CFA5	Glutamate dehydrogenase 1, mitochondrial	Glud;Glud1	>sp|P26443|DHE3_MOUSE Glutamate dehydrogenase 1, mitochondrial OS=Mus musculus GN=Glud1 PE=1 SV=1	2	4	10.4	61.336	558					1	4			1	1			1.2372e-11	0.92673	0.94287	0.91539	NaN	NaN	NaN	NaN	NaN	NaN	NaN	NaN	NaN	NaN	NaN	NaN	NaN	NaN	NaN	1.5272	0.68828	0.38142	NaN	NaN	NaN	NaN	NaN	NaN
178	P47856;P47856-2;D3YYD9;D3YYE0	D-fructose-6-phosphate amidotransferase 1;Glucosamine--fructose-6-phosphate aminotransferase [isomerizing] 1;Glutamine:fructose 6 phosphate amidotransferase 1;Hexosephosphate aminotransferase 1;Putative uncharacterized protein Gfpt1	Gfpt;Gfpt1	>sp|P47856|GFPT1_MOUSE Glucosamine--fructose-6-phosphate aminotransferase [isomerizing] 1 OS=Mus musculus GN=Gfpt1 PE=1 SV=3;>sp|P47856-2|GFPT1_MOUSE Isoform 2 of Glucosamine--fructose-6-phosphate aminotransferase [isomerizing] 1 OS=Mus musculus GN=Gfpt1;>	4	4	8	78.538	697			1		1	2							5.5774e-09	1.078	0.77686	0.99158	NaN	NaN	NaN	NaN	NaN	NaN	NaN	NaN	NaN	NaN	NaN	NaN	NaN	NaN	NaN	NaN	NaN	NaN	NaN	NaN	NaN	NaN	NaN	NaN
179	Q8BML9;D3Z158;Q8R1V9	Glutaminyl-tRNA synthetase;Putative uncharacterized protein;Putative uncharacterized protein Qars;Qars protein	Qars	>tr|Q8BML9|Q8BML9_MOUSE Glutaminyl-tRNA synthetase OS=Mus musculus GN=Qars PE=2 SV=1;>tr|D3Z158|D3Z158_MOUSE Uncharacterized protein OS=Mus musculus GN=Qars PE=3 SV=1;>tr|Q8R1V9|Q8R1V9_MOUSE Qars protein OS=Mus musculus GN=Qars PE=2 SV=1	3	2	3.1	87.676	775	1		1										0.0013848	1.6863	1.5476	1.1376	2.2209	1.8401	1.1349	NaN	NaN	NaN	1.2805	1.3016	1.1404	NaN	NaN	NaN	NaN	NaN	NaN	NaN	NaN	NaN	NaN	NaN	NaN	NaN	NaN	NaN
180	E9PX42;P16858;E9Q9E5;E9PX72;E9Q1S8;E9Q5U3;F6ZQM8;E9PXL6;E9QAC7;F8WJL5;D3YUV0;E9PZL2;E9Q0E3;D3YYI5;E9PZH9;E9PYX4;E9Q1F8;D3YU05;D3Z1B7;D3YV03;D3Z0Z9;F6QXU4;E9PX99;F6UT49;F7D6E8	Glyceraldehyde-3-phosphate dehydrogenase;Putative uncharacterized protein Gm10291;Putative uncharacterized protein Gm7293	Gapd;Gapdh;Gm10291;Gm7293	>tr|E9PX42|E9PX42_MOUSE Glyceraldehyde-3-phosphate dehydrogenase OS=Mus musculus GN=Gm2606 PE=3 SV=1;>sp|P16858|G3P_MOUSE Glyceraldehyde-3-phosphate dehydrogenase OS=Mus musculus GN=Gapdh PE=1 SV=2;>tr|E9Q9E5|E9Q9E5_MOUSE Glyceraldehyde-3-phosphate dehydro	25	19	68.2	35.757	333	4	6	6	4	20	27	13	8	6	3	5	1	4.4772e-249	1.0969	1.1895	1.0051	1.0628	0.97604	0.89184	1.305	1.416	1.0624	0.90401	1.1291	1.1495	1.2442	1.4349	1.2242	0.73133	1.5569	1.9257	0.72912	0.80718	0.69728	10.674	10.265	0.67583	19.901	12.453	0.67893
181	Q8K297	Glycosyltransferase 25 family member 1;Hydroxylysine galactosyltransferase 1;Procollagen galactosyltransferase 1	Glt25d1	>sp|Q8K297|GT251_MOUSE Procollagen galactosyltransferase 1 OS=Mus musculus GN=Glt25d1 PE=1 SV=2	1	2	4.5	71.06	617	2	1		1									0.0015837	0.863	1.1212	1.049	1.1176	1.1478	1.0045	0.92688	0.79328	1.0685	NaN	NaN	NaN	0.52835	1.2141	2.0485	NaN	NaN	NaN	NaN	NaN	NaN	NaN	NaN	NaN	NaN	NaN	NaN
182	Q99LP6	GrpE protein homolog 1, mitochondrial;Mt-GrpE#1	Grpel1	>sp|Q99LP6|GRPE1_MOUSE GrpE protein homolog 1, mitochondrial OS=Mus musculus GN=Grpel1 PE=1 SV=1	1	10	53	24.307	217	1				4	3	10	9					2.0957e-46	0.89732	1.055	1.0286	1.4056	1.2065	1.0399	NaN	NaN	NaN	NaN	NaN	NaN	NaN	NaN	NaN	NaN	NaN	NaN	NaN	NaN	NaN	NaN	NaN	NaN	NaN	NaN	NaN
183	P62827;Q14AA6;Q61820	GTPase Ran;GTP-binding nuclear protein Ran;Ras-like protein TC4;Ras-related nuclear protein;MCG49183;Novel Ras protein (1700009N14Rik);RIKEN cDNA 1700009N14 gene	Ran;Rasl2-8;1700009N14Rik;mCG_49183;RP23-143B14.1;RP23-143B14.1-001	>sp|P62827|RAN_MOUSE GTP-binding nuclear protein Ran OS=Mus musculus GN=Ran PE=1 SV=3;>tr|Q14AA6|Q14AA6_MOUSE MCG49183 OS=Mus musculus GN=1700009N14Rik PE=2 SV=1	3	12	49.1	24.423	216	1			1	7	8	4	4		1			1.9623e-41	1.1658	1.0968	0.85555	2.3078	1.5214	0.78293	NaN	NaN	NaN	NaN	NaN	NaN	0.6785	0.77735	0.81144	NaN	NaN	NaN	0.52977	0.64577	0.66317	NaN	NaN	NaN	NaN	NaN	NaN
184	P68040	12-3;Guanine nucleotide-binding protein subunit beta-2-like 1;p205;Receptor for activated C kinase;Receptor of activated protein kinase C 1	Gnb2l1;Gnb2-rs1	>sp|P68040|GBLP_MOUSE Guanine nucleotide-binding protein subunit beta-2-like 1 OS=Mus musculus GN=Gnb2l1 PE=1 SV=3	1	8	34.4	35.076	317	3	3	3	2	6	5	1		3	1			9.4905e-57	1.1052	1.1488	1.001	1.2639	1.2354	0.9098	1.9419	1.5094	0.75446	0.95664	1.2482	1.4551	1.2271	0.9431	0.74719	1.2318	0.97427	0.89743	NaN	NaN	NaN	NaN	NaN	NaN	NaN	NaN	NaN
185	P20029	78 kDa glucose-regulated protein;Heat shock 70 kDa protein 5;Immunoglobulin heavy chain-binding protein	Grp78;Hspa5	>sp|P20029|GRP78_MOUSE 78 kDa glucose-regulated protein OS=Mus musculus GN=Hspa5 PE=1 SV=3	1	27	41.8	72.421	655	15	15	8	11	12	15	8	9	2	4	3	4	0	0.9869	0.98678	0.95006	1.248	0.71741	0.6757	1.2154	0.96452	0.74218	0.91345	0.98604	0.99741	0.97396	1.0985	1.078	0.87845	0.9407	1.0026	0.98951	1.1187	1.2979	1.7559	2.205	0.60797	0.93427	1.1077	0.99075
186	P63017;Q504P4;D3Z5E2;P17156;D3YW43;P16627	Heat shock 70 kDa protein 8;Heat shock cognate 71 kDa protein;Hspa8 protein	Hsc70;Hsc73;Hspa8	>sp|P63017|HSP7C_MOUSE Heat shock cognate 71 kDa protein OS=Mus musculus GN=Hspa8 PE=1 SV=1;>tr|Q504P4|Q504P4_MOUSE Hspa8 protein OS=Mus musculus GN=Hspa8 PE=2 SV=1	6	30	52.6	70.87	646	24	36	31	32	17	21	23	19	13	12	15	13	0	1.1342	1.0578	0.91503	1.4618	1.0215	0.73008	1.3323	1.1361	0.88106	1.1126	1.1368	0.95699	1.087	1.0367	0.94154	0.89886	0.94745	1.0194	0.8507	0.98761	1.0046	1.4171	1.7797	1.1423	1.3692	1.3132	0.99735
187	P38647;Q7TSZ0	75 kDa glucose-regulated protein;Heat shock 70 kDa protein 9;Mortalin;p66 MOT;Peptide-binding protein 74;Stress-70 protein, mitochondrial;Heat shock protein 9;Heat shock protein 9A;Putative uncharacterized protein	Grp75;Hsp74;Hspa9;Hspa9a;mCG_123914	>sp|P38647|GRP75_MOUSE Stress-70 protein, mitochondrial OS=Mus musculus GN=Hspa9 PE=1 SV=2;>tr|Q7TSZ0|Q7TSZ0_MOUSE Heat shock protein 9 OS=Mus musculus GN=Hspa9 PE=2 SV=1	2	25	43.6	73.527	679	4	3	4	3	16	20	17	14		1			7.803e-181	0.94373	0.98806	1.094	1.3222	1.0515	0.9181	1.0108	1.111	1.2954	0.95925	0.84491	0.83601	1.023	1.4134	1.4536	NaN	NaN	NaN	1.0819	1.356	1.356	NaN	NaN	NaN	NaN	NaN	NaN
188	P11499;Q71LX8;E9Q0C3;E9Q3D6;E9PX27;D3Z1R1	Heat shock 84 kDa;Heat shock protein HSP 90-beta;Tumor-specific transplantation 84 kDa antigen;Heat shock protein 84b;Heat shock protein 90 alpha (Cytosolic), class B member 1;MCG18238;Putative uncharacterized protein	Hsp84;Hsp84-1;Hsp90ab1;Hspcb;Hsp84b;mCG_18238	>sp|P11499|HS90B_MOUSE Heat shock protein HSP 90-beta OS=Mus musculus GN=Hsp90ab1 PE=1 SV=3;>tr|Q71LX8|Q71LX8_MOUSE Heat shock protein 84b OS=Mus musculus GN=Hsp90ab1 PE=2 SV=1	6	27	41.6	83.28	724	12	10	6	8	21	23	7	5	3	1	5		2.7551e-213	1.1524	1.056	0.89708	2.7243	1.2593	0.54665	1.4708	0.878	0.64635	0.96818	1.2371	1.371	0.51653	1.0033	1.3538	0.74338	0.9254	1.1904	0.8333	0.82105	0.86821	4.1723	6.6962	1.7836	NaN	NaN	NaN
189	P07901;B7ZC50;B7ZC49;A2A6A2	Heat shock 86 kDa;Heat shock protein HSP 90-alpha;Tumor-specific transplantation 86 kDa antigen	Hsp86;Hsp86-1;Hsp90aa1;Hspca	>sp|P07901|HS90A_MOUSE Heat shock protein HSP 90-alpha OS=Mus musculus GN=Hsp90aa1 PE=1 SV=4	4	20	36.8	84.787	733	1	2		1	9	8					1		1.3116e-111	1.2359	1.0576	0.97558	4.2969	1.753	0.47271	1.6119	0.95471	0.72747	NaN	NaN	NaN	1.7265	3.2692	2.1023	NaN	NaN	NaN	NaN	NaN	NaN	NaN	NaN	NaN	NaN	NaN	NaN
190	P08113;F7C312	94 kDa glucose-regulated protein;Endoplasmic reticulum resident protein 99;Endoplasmin;Heat shock protein 90 kDa beta member 1;Polymorphic tumor rejection antigen 1;Tumor rejection antigen gp96	Grp94;Hsp90b1;Tra1;Tra-1	>sp|P08113|ENPL_MOUSE Endoplasmin OS=Mus musculus GN=Hsp90b1 PE=1 SV=2	2	22	37.5	92.475	802	2	2	5	2	15	10		1	3	1	2		9.5913e-106	0.93034	0.99455	0.87048	1.871	1.1249	0.63295	0.94844	0.65469	0.67725	1.5287	1.0566	0.62264	0.8209	1.1477	1.0758	0.6657	1.0581	1.5697	0.63186	0.30946	0.63323	25.83	17.298	0.62501	NaN	NaN	NaN
191	P97825	Hematological and neurological expressed 1 protein	Hn1	>sp|P97825|HN1_MOUSE Hematological and neurological expressed 1 protein OS=Mus musculus GN=Hn1 PE=1 SV=3	1	1	9.7	16.08	154					1								0.0048699	1.0991	1.4026	1.4035	NaN	NaN	NaN	NaN	NaN	NaN	NaN	NaN	NaN	NaN	NaN	NaN	NaN	NaN	NaN	NaN	NaN	NaN	NaN	NaN	NaN	NaN	NaN	NaN
192	Q91VB8;F7CAE1	Alpha globin 1;Alpha globin 2;Alpha-globin;Hemoglobin alpha, adult chain 1;Hemoglobin alpha, adult chain 2;Putative uncharacterized protein	haemaglobin alpha 1;haemaglobin alpha 2;Hba-a1;Hba-a2;RP23-375M9.2-001;RP23-375M9.3-001	>tr|Q91VB8|Q91VB8_MOUSE Alpha globin 1 OS=Mus musculus GN=Hba-a1 PE=2 SV=1;>tr|F7CAE1|F7CAE1_MOUSE Uncharacterized protein (Fragment) OS=Mus musculus GN=Hba-a2 PE=3 SV=1	2	2	21.1	15.112	142			2	3									0.0054279	0.032204	0.038884	1.3244	NaN	NaN	NaN	NaN	NaN	NaN	0.032204	0.038884	1.3244	0.012454	NaN	NaN	NaN	NaN	NaN	NaN	NaN	NaN	NaN	NaN	NaN	NaN	NaN	NaN
193	Q20BD0;Q80XR6;Q99020;Q9D6G1	Heterogeneous nuclear ribonucleoprotein A/B;Heterogeneous nuclear ribonucleoprotein A/B, isoform CRA_a;S1 protein C2;Hnrpab protein;CArG-binding factor-A;Heterogeneous nuclear ribonucleoprotein A/B, isoform CRA_b;Putative uncharacterized protein	Hnrnpab;Hnrpab;mCG_6983;RP23-79E13.1-003;RP23-79E13.1-002;Cbf-a;Cgbfa	>tr|Q20BD0|Q20BD0_MOUSE Heterogeneous nuclear ribonucleoprotein A/B OS=Mus musculus GN=Hnrnpab PE=2 SV=1;>tr|Q80XR6|Q80XR6_MOUSE Heterogeneous nuclear ribonucleoprotein A/B OS=Mus musculus GN=Hnrnpab PE=2 SV=1;>sp|Q99020|ROAA_MOUSE Heterogeneous nuclear ri	4	3	10.5	36.21	332	2	3	2		1		1						2.2451e-07	1.0498	1.0066	0.88559	3.1999	1.76	0.65676	0.88199	0.93338	1.097	NaN	NaN	NaN	NaN	NaN	NaN	NaN	NaN	NaN	NaN	NaN	NaN	NaN	NaN	NaN	NaN	NaN	NaN
194	Q8C2Q7;O35737;P70333	Heterogeneous nuclear ribonucleoprotein H1;Putative uncharacterized protein;Heterogeneous nuclear ribonucleoprotein H;Heterogeneous nuclear ribonucleoprotein H, N-terminally processed;Heterogeneous nuclear ribonucleoprotein H;Heterogeneous nuclear ribonucleoprotein H2	Hnrnph1;Hnrph1;RP23-121P11.1-006;Hnrph;Hnrnph2;Hnrph2	>tr|Q8C2Q7|Q8C2Q7_MOUSE Heterogeneous nuclear ribonucleoprotein H1 OS=Mus musculus GN=Hnrnph1 PE=2 SV=1;>sp|O35737|HNRH1_MOUSE Heterogeneous nuclear ribonucleoprotein H OS=Mus musculus GN=Hnrnph1 PE=1 SV=3;>sp|P70333|HNRH2_MOUSE Heterogeneous nuclear ribon	3	6	18.2	51.217	472	2	1		2	2	4	1		1	2			1.3765e-42	0.84848	1.1111	1.0777	1.7486	1.3793	0.84597	1.7998	1.3193	0.95146	NaN	NaN	NaN	0.71606	1.6595	1.9808	0.67466	0.96989	1.0713	0.71235	0.83513	1.7095	NaN	NaN	NaN	NaN	NaN	NaN
195	P61979-2;P61979;E9PVM4;E9Q8D6;P61979-3;D3YWG1;D3Z5X4	Heterogeneous nuclear ribonucleoprotein K;Putative uncharacterized protein ENSMUSP00000095927;Putative uncharacterized protein ENSMUSP00000088990	Hnrnpk;Hnrpk	>sp|P61979-2|HNRPK_MOUSE Isoform 2 of Heterogeneous nuclear ribonucleoprotein K OS=Mus musculus GN=Hnrnpk;>sp|P61979|HNRPK_MOUSE Heterogeneous nuclear ribonucleoprotein K OS=Mus musculus GN=Hnrnpk PE=1 SV=1;>tr|E9PVM4|E9PVM4_MOUSE Uncharacterized protein O	7	10	30	51.028	464	4	6	3	2	6	10	2	1					1.9527e-154	0.98069	0.95828	0.95274	3.2132	0.67488	0.25108	0.96266	0.88908	1.1071	1.431	1.3322	1.2439	0.58298	2.3847	3.5988	NaN	NaN	NaN	NaN	NaN	NaN	NaN	NaN	NaN	NaN	NaN	NaN
196	Q9D0E1;Q9D0E1-2;B8JK32;B8JK33;E9Q0P7;F6W322;F7C9U3	Heterogeneous nuclear ribonucleoprotein M	Hnrnpm;Hnrpm;RP24-225N8.1-003;RP24-225N8.1-004	>sp|Q9D0E1|HNRPM_MOUSE Heterogeneous nuclear ribonucleoprotein M OS=Mus musculus GN=Hnrnpm PE=1 SV=3;>sp|Q9D0E1-2|HNRPM_MOUSE Isoform 2 of Heterogeneous nuclear ribonucleoprotein M OS=Mus musculus GN=Hnrnpm;>tr|B8JK32|B8JK32_MOUSE Heterogeneous nuclear rib	7	12	22.6	77.648	729	3	4		1	5	7	5	2	2	1	1		8.26e-56	0.96763	1.0291	1.0375	1.687	1.6315	1.0853	1.0219	0.80604	0.82027	NaN	NaN	NaN	1.828	1.37	0.85248	1.9891	2.1717	1.2382	0.85723	1.7203	2.2898	4.2641	6.739	1.6356	NaN	NaN	NaN
197	Q8VEK3;G3XA10	Heterogeneous nuclear ribonucleoprotein U;Scaffold attachment factor A	Hnrnpu;Hnrpu	>sp|Q8VEK3|HNRPU_MOUSE Heterogeneous nuclear ribonucleoprotein U OS=Mus musculus GN=Hnrnpu PE=1 SV=1;>tr|G3XA10|G3XA10_MOUSE Heterogeneous nuclear ribonucleoprotein U, isoform CRA_b OS=Mus musculus GN=Hnrnpu PE=4 SV=1	2	3	7.6	87.917	800		1			2	2							1.7662e-07	0.99294	0.80337	1.2695	NaN	NaN	NaN	0.68551	0.64997	1.109	NaN	NaN	NaN	NaN	NaN	NaN	NaN	NaN	NaN	NaN	NaN	NaN	NaN	NaN	NaN	NaN	NaN	NaN
198	O88569;F6U106;O88569-2;O88569-3	Heterogeneous nuclear ribonucleoproteins A2/B1	Hnrnpa2b1;Hnrpa2b1	>sp|O88569|ROA2_MOUSE Heterogeneous nuclear ribonucleoproteins A2/B1 OS=Mus musculus GN=Hnrnpa2b1 PE=1 SV=2;>tr|F6U106|F6U106_MOUSE Uncharacterized protein (Fragment) OS=Mus musculus GN=Hnrnpa2b1 PE=4 SV=1;>sp|O88569-2|ROA2_MOUSE Isoform 2 of Heterogeneous	4	3	12.2	37.402	353					1	3							2.2508e-08	0.98221	1.0368	1.0489	NaN	NaN	NaN	NaN	NaN	NaN	NaN	NaN	NaN	NaN	NaN	NaN	NaN	NaN	NaN	NaN	NaN	NaN	NaN	NaN	NaN	NaN	NaN	NaN
199	Q8VDJ3	High density lipoprotein-binding protein;Vigilin	Hdlbp	>sp|Q8VDJ3|VIGLN_MOUSE Vigilin OS=Mus musculus GN=Hdlbp PE=1 SV=1	1	5	5.4	141.74	1268	1	4		3	1	1			1	1	1		1.5337e-24	0.94928	0.99281	0.94203	1.5261	1.2542	0.87699	1.2915	0.90018	0.82402	NaN	NaN	NaN	0.68817	1.0903	1.2331	0.94928	1.0492	1.1816	0.54754	0.97448	1.4935	3.3367	0.50412	0.13975	NaN	NaN	NaN
200	Q8CIG8;F6QQQ6	Histone-arginine N-methyltransferase PRMT5;Jak-binding protein 1;Protein arginine N-methyltransferase 5;Shk1 kinase-binding protein 1 homolog	Jbp1;Prmt5;Skb1	>sp|Q8CIG8|ANM5_MOUSE Protein arginine N-methyltransferase 5 OS=Mus musculus GN=Prmt5 PE=1 SV=3	2	13	24.2	72.679	637	11	6	7	2					1			2	4.5441e-33	1.3479	1.0069	0.84987	1.3984	0.89407	0.60811	1.3468	1.1195	0.89274	1.2252	1.3412	1.1228	0.80635	1.5395	1.65	1.3317	0.97242	0.75082	NaN	NaN	NaN	NaN	NaN	NaN	1.3962	3.4577	2.0849
201	P01869;P01868	Ig gamma-1 chain C region, membrane-bound form;Ig gamma-1 chain C region secreted form	Igh-4;Ighg1	>sp|P01869|IGH1M_MOUSE Ig gamma-1 chain C region, membrane-bound form OS=Mus musculus GN=Ighg1 PE=1 SV=2;>sp|P01868|IGHG1_MOUSE Ig gamma-1 chain C region secreted form OS=Mus musculus GN=Ighg1 PE=1 SV=1	2	5	19.6	43.386	393	2	4	4	3					5	4	2	2	1.3135e-17	0.072528	0.017561	0.35921	0.03792	NaN	NaN	0.01187	0.007793	0.35921	0.02205	0.13527	0.71316	0.061827	0.017561	0.3088	0.072528	0.017946	2.4372	0.062417	0.0011949	0.038524	0.22128	NaN	NaN	0.37618	NaN	NaN
202	P70168	Importin subunit beta-1;Karyopherin subunit beta-1;Nuclear factor p97;Pore targeting complex 97 kDa subunit;SCG	Impnb;Kpnb1	>sp|P70168|IMB1_MOUSE Importin subunit beta-1 OS=Mus musculus GN=Kpnb1 PE=1 SV=2	1	12	17.7	97.183	876	2	1	5	3	6	7					1		1.0293e-173	1.1298	1.0263	0.99332	0.67573	1.1955	1.6507	0.95644	0.90583	1.2336	0.797	0.4641	0.55057	1.8137	0.75504	0.4733	NaN	NaN	NaN	NaN	NaN	NaN	0.87001	0.90718	0.66992	NaN	NaN	NaN
203	Q8BKC5;Q8BKC5-2;E9PVZ5;Q8BIV3	Importin subunit beta-3;Importin-5;Karyopherin beta-3;Ran-binding protein 5	Ipo5;Kpnb3;Ranbp5	>sp|Q8BKC5|IPO5_MOUSE Importin-5 OS=Mus musculus GN=Ipo5 PE=1 SV=3;>sp|Q8BKC5-2|IPO5_MOUSE Isoform 2 of Importin-5 OS=Mus musculus GN=Ipo5;>tr|E9PVZ5|E9PVZ5_MOUSE Uncharacterized protein OS=Mus musculus GN=Ipo5 PE=4 SV=1	4	8	8.9	123.59	1097		1	6	2	1	2	1						5.9536e-80	1.6339	0.90922	0.58296	NaN	NaN	NaN	0.85405	1.0971	1.2237	1.8548	0.60717	0.35535	2.0106	0.81377	0.45108	NaN	NaN	NaN	NaN	NaN	NaN	NaN	NaN	NaN	NaN	NaN	NaN
204	Q9EPL8	Importin-7;Ran-binding protein 7	Ipo7;Ranbp7	>sp|Q9EPL8|IPO7_MOUSE Importin-7 OS=Mus musculus GN=Ipo7 PE=1 SV=2	1	7	9.6	119.49	1038			7	3		1			1		1		1.3754e-40	1.1244	0.88114	0.62405	NaN	NaN	NaN	NaN	NaN	NaN	1.0668	0.57623	0.69826	2.1229	0.98036	0.55226	0.53297	1.3895	2.8744	NaN	NaN	NaN	2.1346	0.91859	0.4397	NaN	NaN	NaN
205	Q91YE6;E9QKZ2;E0CXB2;F6TLX3;E0CY46;F6UT58	Importin-9;Importin-9a;Importin-9b;Ran-binding protein 9	Imp9;Ipo9;Ranbp9	>sp|Q91YE6|IPO9_MOUSE Importin-9 OS=Mus musculus GN=Ipo9 PE=1 SV=3;>tr|E9QKZ2|E9QKZ2_MOUSE Uncharacterized protein OS=Mus musculus GN=Ipo9 PE=4 SV=1;>tr|E0CXB2|E0CXB2_MOUSE Uncharacterized protein OS=Mus musculus GN=Ipo9 PE=4 SV=1	6	5	7	116.05	1041			1		2	2							5.1806e-35	1.0633	0.99458	0.9811	NaN	NaN	NaN	NaN	NaN	NaN	0.6485	0.98412	0.70924	NaN	NaN	NaN	NaN	NaN	NaN	NaN	NaN	NaN	NaN	NaN	NaN	NaN	NaN	NaN
206	P24547	IMPDH-II;Inosine-5-monophosphate dehydrogenase 2	Impdh;Impdh2	>sp|P24547|IMDH2_MOUSE Inosine-5-monophosphate dehydrogenase 2 OS=Mus musculus GN=Impdh2 PE=1 SV=2	1	4	11.1	55.814	514	1	3	1	2		1							1.7138e-10	1.1991	1.4784	1.1281	3.6247	0.36963	0.097161	1.3647	1.0753	0.83009	0.97354	2.4539	1.5769	1.1981	1.6125	1.4639	NaN	NaN	NaN	NaN	NaN	NaN	NaN	NaN	NaN	NaN	NaN	NaN
207	Q8BP00;Q8BP00-2	IQ calmodulin-binding motif-containing protein 1	Iqcb1;Kiaa0036	>sp|Q8BP00|IQCB1_MOUSE IQ calmodulin-binding motif-containing protein 1 OS=Mus musculus GN=Iqcb1 PE=1 SV=2;>sp|Q8BP00-2|IQCB1_MOUSE Isoform 2 of IQ calmodulin-binding motif-containing protein 1 OS=Mus musculus GN=Iqcb1	2	1	1.7	68.733	598			1										0.005092	5.3357	1.4858	0.20466	NaN	NaN	NaN	NaN	NaN	NaN	5.3357	1.4858	0.20466	NaN	NaN	NaN	NaN	NaN	NaN	NaN	NaN	NaN	NaN	NaN	NaN	NaN	NaN	NaN
208	P50580;D3YVH7	IRES-specific cellular trans-acting factor 45 kDa;Mpp1;Proliferation-associated protein 1;Proliferation-associated protein 2G4;Protein p38-2G4;Putative uncharacterized protein Pa2g4	Ebp1;Pa2g4;Plfap	>sp|P50580|PA2G4_MOUSE Proliferation-associated protein 2G4 OS=Mus musculus GN=Pa2g4 PE=1 SV=3;>tr|D3YVH7|D3YVH7_MOUSE Uncharacterized protein OS=Mus musculus GN=Pa2g4 PE=4 SV=1	2	2	11.2	43.698	394					1	1					1	1	0.0001655	1.05	1.4378	1.2263	NaN	NaN	NaN	NaN	NaN	NaN	NaN	NaN	NaN	NaN	NaN	NaN	NaN	NaN	NaN	NaN	NaN	NaN	NaN	NaN	NaN	47.48	12.055	0.26518
209	Q8BU30	Isoleucine--tRNA ligase;Isoleucyl-tRNA synthetase, cytoplasmic	Iars	>sp|Q8BU30|SYIC_MOUSE Isoleucyl-tRNA synthetase, cytoplasmic OS=Mus musculus GN=Iars PE=2 SV=2	1	5	5.2	144.27	1262	1	1	1	1	1	3					1		1.3349e-10	1.2258	1.139	1.2075	2.2991	2.2201	1.219	1.4382	1.2243	1.0462	1.6476	1.8613	0.68496	1.2541	0.31987	0.27589	NaN	NaN	NaN	NaN	NaN	NaN	NaN	NaN	NaN	NaN	NaN	NaN
210	Q61781	Cytokeratin-14;Keratin, type I cytoskeletal 14;Keratin-14	Krt1-14;Krt14	>sp|Q61781|K1C14_MOUSE Keratin, type I cytoskeletal 14 OS=Mus musculus GN=Krt14 PE=1 SV=2	1	8	17.8	52.866	484												1	1.8065e-214	0.44439	0.73405	1.7906	NaN	NaN	NaN	NaN	NaN	NaN	NaN	NaN	NaN	NaN	NaN	NaN	NaN	NaN	NaN	NaN	NaN	NaN	NaN	NaN	NaN	0.44439	0.73405	1.7906
211	Q3UV17	Keratin, type II cytoskeletal 2 oral;Keratin-76;Type-II keratin Kb9	Krt76	>sp|Q3UV17|K22O_MOUSE Keratin, type II cytoskeletal 2 oral OS=Mus musculus GN=Krt76 PE=2 SV=1	1	2	2.9	62.844	594				1						1	1	1	7.0934e-10	0.007868	0.025403	3.4966	NaN	NaN	NaN	NaN	NaN	NaN	NaN	NaN	NaN	0.0024225	0.35706	158.01	NaN	NaN	NaN	0.011733	NaN	NaN	0.0071063	0.022973	3.4966	0.0087112	0.025403	3.1918
212	Q60749	GAP-associated tyrosine phosphoprotein p62;KH domain-containing, RNA-binding, signal transduction-associated protein 1;p21 Ras GTPase-activating protein-associated p62;p68;Src-associated in mitosis 68 kDa protein	Khdrbs1	>sp|Q60749|KHDR1_MOUSE KH domain-containing, RNA-binding, signal transduction-associated protein 1 OS=Mus musculus GN=Khdrbs1 PE=1 SV=2	1	3	8.6	48.37	443	1	2		1	2	2				1			1.4805e-09	1.0782	0.9115	0.84829	1.2269	0.71909	0.82083	1.7932	0.9115	0.51043	NaN	NaN	NaN	NaN	NaN	NaN	NaN	NaN	NaN	0.69393	0.95563	0.95367	NaN	NaN	NaN	NaN	NaN	NaN
213	Q61768;P33175;Q8CHF1;P28738;E9QAK5	Conventional kinesin heavy chain;Kinesin-1 heavy chain;Ubiquitous kinesin heavy chain;Kinesin heavy chain isoform 5A;Kinesin heavy chain neuron-specific 1;Neuronal kinesin heavy chain;MKIAA0531 protein;Kinesin heavy chain isoform 5C;Kinesin heavy chain neuron-specific 2	Khcs;Kif5b;Kns1;Kiaa4086;Kif5;Kif5a;Nkhc1;Kif5c;mKIAA0531;Nkhc2	>sp|Q61768|KINH_MOUSE Kinesin-1 heavy chain OS=Mus musculus GN=Kif5b PE=1 SV=3;>sp|P33175|KIF5A_MOUSE Kinesin heavy chain isoform 5A OS=Mus musculus GN=Kif5a PE=1 SV=3;>tr|Q8CHF1|Q8CHF1_MOUSE MKIAA0531 protein (Fragment) OS=Mus musculus GN=Kif5c PE=2 SV=1;	5	3	4.4	109.55	963		1			1	1							5.6808e-08	0.97799	0.90275	1.2949	NaN	NaN	NaN	1.5205	0.85919	0.48993	NaN	NaN	NaN	NaN	NaN	NaN	NaN	NaN	NaN	NaN	NaN	NaN	NaN	NaN	NaN	NaN	NaN	NaN
214	Q62318;Q62318-2	KRAB-A-interacting protein;KRIP-1;Transcription intermediary factor 1-beta;Tripartite motif-containing protein 28	Krip1;Tif1b;Trim28	>sp|Q62318|TIF1B_MOUSE Transcription intermediary factor 1-beta OS=Mus musculus GN=Trim28 PE=1 SV=3;>sp|Q62318-2|TIF1B_MOUSE Isoform 2 of Transcription intermediary factor 1-beta OS=Mus musculus GN=Trim28	2	2	3	88.846	834		1	2	1		1							4.9207e-21	1.3765	1.0872	0.88765	NaN	NaN	NaN	0.87779	1.0872	1.0638	1.6345	1.5503	0.75689	1.3765	1.0741	0.88765	NaN	NaN	NaN	NaN	NaN	NaN	NaN	NaN	NaN	NaN	NaN	NaN
215	E0CYV0;E9PWE0;F7D432;P23506-2;P23506;F6V9F1;F6TXE3	L-isoaspartyl protein carboxyl methyltransferase;Protein L-isoaspartyl/D-aspartyl methyltransferase;Protein-beta-aspartate methyltransferase;Protein-L-isoaspartate(D-aspartate) O-methyltransferase	Pcmt1	>tr|E0CYV0|E0CYV0_MOUSE Protein-L-isoaspartate O-methyltransferase OS=Mus musculus GN=Pcmt1 PE=3 SV=1;>tr|E9PWE0|E9PWE0_MOUSE Protein-L-isoaspartate O-methyltransferase OS=Mus musculus GN=Pcmt1 PE=3 SV=1;>tr|F7D432|F7D432_MOUSE Protein-L-isoaspartate O-met	7	4	20.3	30.441	286	1	1					2	2					1.5347e-07	0.89571	0.77937	0.69145	1.4264	0.7306	0.54433	0.89896	0.71892	0.87833	NaN	NaN	NaN	NaN	NaN	NaN	NaN	NaN	NaN	NaN	NaN	NaN	NaN	NaN	NaN	NaN	NaN	NaN
216	G5E8N5;P06151;D3YZQ9;D3Z736;Q6NXW3;P00342;D3YZE4;D3YVR7	LDH muscle subunit;L-lactate dehydrogenase A chain;Putative uncharacterized protein Ldha	Ldh1;Ldh-1;Ldha	>tr|G5E8N5|G5E8N5_MOUSE MCG19938, isoform CRA_b OS=Mus musculus GN=Ldha PE=4 SV=1;>sp|P06151|LDHA_MOUSE L-lactate dehydrogenase A chain OS=Mus musculus GN=Ldha PE=1 SV=3;>tr|D3YZQ9|D3YZQ9_MOUSE L-lactate dehydrogenase OS=Mus musculus GN=Ldha PE=3 SV=1;>tr|	8	11	38.5	39.758	361	3	1	1		5	5	2	1	1		8	1	5.6209e-291	1.3804	1.2962	0.83011	1.1578	0.99765	0.86226	1.5263	0.7814	0.59825	1.364	1.4121	1.1246	NaN	NaN	NaN	0.90508	1.8403	2.1078	NaN	NaN	NaN	28.097	16.638	0.63768	30.729	9.5684	0.3373
217	P32067;F8WHY1;F6SXM5	La autoantigen homolog;La ribonucleoprotein;Lupus La protein homolog	Ssb;Ss-b	>sp|P32067|LA_MOUSE Lupus La protein homolog OS=Mus musculus GN=Ssb PE=2 SV=1;>tr|F8WHY1|F8WHY1_MOUSE Uncharacterized protein OS=Mus musculus GN=Ssb PE=4 SV=1;>tr|F6SXM5|F6SXM5_MOUSE Uncharacterized protein (Fragment) OS=Mus musculus GN=Ssb PE=4 SV=1	3	2	5.1	47.756	415	1				2	3							4.651e-27	1.2187	1.0523	1.0237	0.96492	1.2294	0.93826	NaN	NaN	NaN	NaN	NaN	NaN	NaN	NaN	NaN	NaN	NaN	NaN	NaN	NaN	NaN	NaN	NaN	NaN	NaN	NaN	NaN
218	Q61789;Q61789-2	Epiligrin subunit alpha;Kalinin subunit alpha;Laminin subunit alpha-3;Laminin-5 subunit alpha;Laminin-6 subunit alpha;Laminin-7 subunit alpha;Nicein subunit alpha	Lama3	>sp|Q61789|LAMA3_MOUSE Laminin subunit alpha-3 OS=Mus musculus GN=Lama3 PE=1 SV=3;>sp|Q61789-2|LAMA3_MOUSE Isoform A of Laminin subunit alpha-3 OS=Mus musculus GN=Lama3	2	1	0.3	366.03	3333									1				0.014001	0.7449	0.75139	1.046	NaN	NaN	NaN	NaN	NaN	NaN	NaN	NaN	NaN	NaN	NaN	NaN	0.7449	0.75139	1.046	NaN	NaN	NaN	NaN	NaN	NaN	NaN	NaN	NaN
219	P16110;Q8C253;F6TS28	35 kDa lectin;Carbohydrate-binding protein 35;Galactose-specific lectin 3;Galectin-3;IgE-binding protein;L-34 galactoside-binding lectin;Laminin-binding protein;Lectin L-29;Mac-2 antigen;Lectin, galactose binding, soluble 3;Lectin, galactose binding, soluble 3, isoform CRA_a;Lectin, galactose binding, soluble 3, isoform CRA_d;Putative uncharacterized protein	Lgals3;mCG_6908	>sp|P16110|LEG3_MOUSE Galectin-3 OS=Mus musculus GN=Lgals3 PE=1 SV=3;>tr|Q8C253|Q8C253_MOUSE Lectin, galactose binding, soluble 3 OS=Mus musculus GN=Lgals3 PE=2 SV=1;>tr|F6TS28|F6TS28_MOUSE Uncharacterized protein (Fragment) OS=Mus musculus GN=Lgals3 PE=4	3	2	8.3	27.515	264	1	2			1	1							0.0044463	1.0258	0.83059	0.69564	3.0107	0.91349	0.30415	0.98062	0.77851	0.68828	NaN	NaN	NaN	NaN	NaN	NaN	NaN	NaN	NaN	NaN	NaN	NaN	NaN	NaN	NaN	NaN	NaN	NaN
220	Q922Q8;Q3TF84	Leucine-rich repeat-containing protein 59;Putative uncharacterized protein	Lrrc59;AA959742	>sp|Q922Q8|LRC59_MOUSE Leucine-rich repeat-containing protein 59 OS=Mus musculus GN=Lrrc59 PE=2 SV=1;>tr|Q3TF84|Q3TF84_MOUSE Uncharacterized protein OS=Mus musculus GN=Lrrc59 PE=2 SV=1	2	5	23.1	34.877	307	1	1	2		2	3							1.1528e-20	0.82978	0.95332	1.1817	1.2828	0.96544	0.78808	1.5453	0.82765	0.69282	NaN	NaN	NaN	NaN	NaN	NaN	NaN	NaN	NaN	NaN	NaN	NaN	NaN	NaN	NaN	NaN	NaN	NaN
221	Q8BFW7;Q8BFW7-5;Q8BFW7-4;Q8BFW7-2;Q8BFW7-3	Lipoma-preferred partner homolog	Lpp	>sp|Q8BFW7|LPP_MOUSE Lipoma-preferred partner homolog OS=Mus musculus GN=Lpp PE=1 SV=1;>sp|Q8BFW7-5|LPP_MOUSE Isoform 5 of Lipoma-preferred partner homolog OS=Mus musculus GN=Lpp;>sp|Q8BFW7-4|LPP_MOUSE Isoform 4 of Lipoma-preferred partner homolog OS=Mus m	5	8	20.6	65.89	613					5	7							6.7724e-38	0.8674	0.93264	0.7566	NaN	NaN	NaN	NaN	NaN	NaN	NaN	NaN	NaN	NaN	NaN	NaN	NaN	NaN	NaN	NaN	NaN	NaN	NaN	NaN	NaN	NaN	NaN	NaN
222	Q8BMS1	Long chain 3-hydroxyacyl-CoA dehydrogenase;Long-chain enoyl-CoA hydratase;TP-alpha;Trifunctional enzyme subunit alpha, mitochondrial	Hadha	>sp|Q8BMS1|ECHA_MOUSE Trifunctional enzyme subunit alpha, mitochondrial OS=Mus musculus GN=Hadha PE=1 SV=1	1	6	10.2	82.669	763	1	1			3	3							4.3222e-72	1.0256	0.92802	0.42832	1.432	0.92802	0.63377	0.89055	1.0795	0.22968	NaN	NaN	NaN	NaN	NaN	NaN	NaN	NaN	NaN	NaN	NaN	NaN	NaN	NaN	NaN	NaN	NaN	NaN
223	Q99MN1;Q8R2P8	Lysine--tRNA ligase;Lysyl-tRNA synthetase	Kars;mCG_141545	>sp|Q99MN1|SYK_MOUSE Lysyl-tRNA synthetase OS=Mus musculus GN=Kars PE=1 SV=1;>tr|Q8R2P8|Q8R2P8_MOUSE Lysyl-tRNA synthetase OS=Mus musculus GN=Kars PE=2 SV=1	2	3	9.2	67.839	595	1				2	1							1.5502e-06	1.1795	0.8682	0.62819	1.9082	1.8246	0.99114	NaN	NaN	NaN	NaN	NaN	NaN	NaN	NaN	NaN	NaN	NaN	NaN	NaN	NaN	NaN	NaN	NaN	NaN	NaN	NaN	NaN
224	P08249	Malate dehydrogenase, mitochondrial	Mdh2;Mor1	>sp|P08249|MDHM_MOUSE Malate dehydrogenase, mitochondrial OS=Mus musculus GN=Mdh2 PE=1 SV=3	1	7	29.3	35.611	338		1		1	3	2	3			1			2.8737e-13	0.79043	0.9849	1.1169	NaN	NaN	NaN	0.56478	1.5003	3.3274	NaN	NaN	NaN	0.58135	0.34614	0.64615	NaN	NaN	NaN	NaN	NaN	NaN	NaN	NaN	NaN	NaN	NaN	NaN
225	Q91VH6	Mediator of ErbB2-driven cell motility 1;Protein MEMO1	Memo1	>sp|Q91VH6|MEMO1_MOUSE Protein MEMO1 OS=Mus musculus GN=Memo1 PE=1 SV=1	1	1	4.4	33.692	297					1	1							0.014147	1.3002	1.1104	1.0017	NaN	NaN	NaN	NaN	NaN	NaN	NaN	NaN	NaN	NaN	NaN	NaN	NaN	NaN	NaN	NaN	NaN	NaN	NaN	NaN	NaN	NaN	NaN	NaN
226	P07091;D3YUT9	Metastasin;Metastatic cell protein;PEL98;Placental calcium-binding protein;Protein 18A2;Protein Mts1;Protein S100-A4;S100 calcium-binding protein A4;Putative uncharacterized protein S100a4	Capl;Mts1;S100a4	>sp|P07091|S10A4_MOUSE Protein S100-A4 OS=Mus musculus GN=S100a4 PE=1 SV=1;>tr|D3YUT9|D3YUT9_MOUSE Uncharacterized protein OS=Mus musculus GN=S100a4 PE=4 SV=1	2	7	52.5	11.721	101	5	4	3	3	6	7	2	4		1	4		2.3134e-75	1.1329	1.0949	0.92702	1.6679	1.1238	0.90705	1.255	1.0417	0.83272	1.7565	1.0386	0.65614	0.99776	1.3032	1.1892	NaN	NaN	NaN	1.3215	1.389	0.097243	45.898	78.39	1.8567	NaN	NaN	NaN
227	E9QB02;Q68FL6	Methionine--tRNA ligase;Methionyl-tRNA synthetase, cytoplasmic	Mars	>tr|E9QB02|E9QB02_MOUSE Uncharacterized protein OS=Mus musculus GN=Mars PE=3 SV=1;>sp|Q68FL6|SYMC_MOUSE Methionyl-tRNA synthetase, cytoplasmic OS=Mus musculus GN=Mars PE=2 SV=1	2	1	1.5	102.37	910	1												0.0088861	2.6115	1.2073	0.34347	2.6115	1.2073	0.34347	NaN	NaN	NaN	NaN	NaN	NaN	NaN	NaN	NaN	NaN	NaN	NaN	NaN	NaN	NaN	NaN	NaN	NaN	NaN	NaN	NaN
228	Q3ULD5;Q6PD20;Q8K1L7;F6ZNH0	3-methylcrotonyl-CoA carboxylase 2;3-methylcrotonyl-CoA carboxylase non-biotin-containing subunit;3-methylcrotonyl-CoA:carbon dioxide ligase subunit beta;Methylcrotonoyl-CoA carboxylase beta chain, mitochondrial	Mccc2	>sp|Q3ULD5|MCCB_MOUSE Methylcrotonoyl-CoA carboxylase beta chain, mitochondrial OS=Mus musculus GN=Mccc2 PE=2 SV=1	4	9	24.7	61.378	563	1	1			7	9	3	4					3.9921e-59	0.55725	0.64412	0.74828	1.1351	0.5878	0.34579	0.63291	0.42139	0.5778	NaN	NaN	NaN	NaN	NaN	NaN	NaN	NaN	NaN	NaN	NaN	NaN	NaN	NaN	NaN	NaN	NaN	NaN
229	Q8CF89	Mitogen-activated protein kinase kinase kinase 7-interacting protein 1;TGF-beta-activated kinase 1 and MAP3K7-binding protein 1;TGF-beta-activated kinase 1-binding protein 1	Map3k7ip1;Tab1	>sp|Q8CF89|TAB1_MOUSE TGF-beta-activated kinase 1 and MAP3K7-binding protein 1 OS=Mus musculus GN=Tab1 PE=1 SV=2	1	1	2.2	54.616	502	1												0.016848	1.8025	1.0602	0.46594	1.8025	1.0602	0.46594	NaN	NaN	NaN	NaN	NaN	NaN	NaN	NaN	NaN	NaN	NaN	NaN	NaN	NaN	NaN	NaN	NaN	NaN	NaN	NaN	NaN
230	P26041;Q3U111;P26040;P26043;Q7TSG6	Membrane-organizing extension spike protein;Moesin;Putative uncharacterized protein;Cytovillin;Ezrin;p81;Villin-2;ESP10;Radixin;Rdx protein	Msn;Rdx;Ezr;Vil2	>sp|P26041|MOES_MOUSE Moesin OS=Mus musculus GN=Msn PE=1 SV=3;>tr|Q3U111|Q3U111_MOUSE Uncharacterized protein (Fragment) OS=Mus musculus GN=Rdx PE=2 SV=1;>sp|P26040|EZRI_MOUSE Ezrin OS=Mus musculus GN=Ezr PE=1 SV=3;>sp|P26043|RADI_MOUSE Radixin OS=Mus musc	5	10	18.4	67.766	577					7	7					1		3.5973e-18	0.90892	1.0727	0.99971	NaN	NaN	NaN	NaN	NaN	NaN	NaN	NaN	NaN	NaN	NaN	NaN	NaN	NaN	NaN	NaN	NaN	NaN	5.4238	8.7617	1.0695	NaN	NaN	NaN
231	Q3V3R1	Formyltetrahydrofolate synthetase;Monofunctional C1-tetrahydrofolate synthase, mitochondrial	Fthfsdc1;Mthfd1l	>sp|Q3V3R1|C1TM_MOUSE Monofunctional C1-tetrahydrofolate synthase, mitochondrial OS=Mus musculus GN=Mthfd1l PE=1 SV=2	1	19	23.5	105.73	977	13	15	3	4	4	4			4	2	1		2.1297e-82	0.99648	1.0203	1.0119	2.1752	1.0778	0.56326	0.94811	0.90067	1.0444	1.3654	2.6077	2.3859	0.99648	2.194	2.8321	0.92677	1.401	1.034	0.52818	1.0588	1.1863	1.9268	9.9432	5.2696	NaN	NaN	NaN
232	Q3UH59;Q5SV64;Q61879;Q8BXF2	Myosin, heavy polypeptide 10, non-muscle;Putative uncharacterized protein;Cellular myosin heavy chain, type B;Myosin heavy chain 10;Myosin heavy chain, non-muscle IIb;Myosin-10;Non-muscle myosin heavy chain B;Non-muscle myosin heavy chain IIb	Myh10;RP23-396M19.2-008;RP23-396M19.2-002	>tr|Q3UH59|Q3UH59_MOUSE Myosin, heavy polypeptide 10, non-muscle OS=Mus musculus GN=Myh10 PE=2 SV=1;>tr|Q5SV64|Q5SV64_MOUSE Myosin, heavy polypeptide 10, non-muscle OS=Mus musculus GN=Myh10 PE=2 SV=1;>sp|Q61879|MYH10_MOUSE Myosin-10 OS=Mus musculus GN=Myh1	4	28	18.4	233.45	2013	1	4	1	2	11	12	1	1			1		9.8268e-101	0.95886	1.0037	1.0396	0.68951	0.7433	0.49566	0.92581	0.99971	1.0332	0.69696	0.99353	1.7839	0.60345	0.84359	0.76506	NaN	NaN	NaN	NaN	NaN	NaN	1.9284	5.3765	2.6025	NaN	NaN	NaN
233	B3F3T1;Q6URW6;Q6URW6-2	Nonmuscle myosin II-C2;Myosin heavy chain 14;Myosin heavy chain, non-muscle IIc;Myosin-14;Non-muscle myosin heavy chain IIc	Myh14	>tr|B3F3T1|B3F3T1_MOUSE Nonmuscle myosin II-C2 OS=Mus musculus GN=Myh14 PE=2 SV=1;>sp|Q6URW6|MYH14_MOUSE Myosin-14 OS=Mus musculus GN=Myh14 PE=1 SV=1;>sp|Q6URW6-2|MYH14_MOUSE Isoform 2 of Myosin-14 OS=Mus musculus GN=Myh14	3	5	2.6	231.62	2033	1												1.6596e-21	2.9527	1.7628	0.69881	2.9527	1.7628	0.69881	NaN	NaN	NaN	NaN	NaN	NaN	NaN	NaN	NaN	NaN	NaN	NaN	NaN	NaN	NaN	NaN	NaN	NaN	NaN	NaN	NaN
234	Q8VDD5;Q69ZX3;O08638;E9QPE7;O08638-2;F7AUR3;E9Q3T2;F2Z494	Cellular myosin heavy chain, type A;Myosin heavy chain 9;Myosin heavy chain, non-muscle IIa;Myosin-9;Non-muscle myosin heavy chain A;Non-muscle myosin heavy chain IIa	Myh9	>sp|Q8VDD5|MYH9_MOUSE Myosin-9 OS=Mus musculus GN=Myh9 PE=1 SV=4	8	63	40.1	226.37	1960	13	12	15	10	34	40	5	3	1	2	5	2	0	1.0323	1.0199	0.96564	2.0643	1.8057	0.91035	0.98996	0.84607	0.87309	0.83307	1.3792	1.4173	0.65963	0.76749	1.2122	NaN	NaN	NaN	1.3965	0.73288	0.47942	2.5937	7.5621	2.2789	1.6462	1.9444	0.85352
235	P09542;P05977;E9PWG4;P05977-2	Myosin light chain 1, slow-twitch muscle B/ventricular isoform;Myosin light chain 3;Ventricular/slow twitch myosin alkali light chain;Myosin light chain 1/3, skeletal muscle isoform;Myosin light chain alkali 1/2	Mlc1v;Myl3;Mylc;Myl1;Mylf	>sp|P09542|MYL3_MOUSE Myosin light chain 3 OS=Mus musculus GN=Myl3 PE=1 SV=4;>sp|P05977|MYL1_MOUSE Myosin light chain 1/3, skeletal muscle isoform OS=Mus musculus GN=Myl1 PE=1 SV=2;>tr|E9PWG4|E9PWG4_MOUSE Uncharacterized protein OS=Mus musculus GN=Myl1 PE=	4	2	7.8	22.421	204	1				3	1	1	1					8.872e-44	1.0084	1.0188	2.2767	0.4369	0.77585	2.3449	NaN	NaN	NaN	NaN	NaN	NaN	NaN	NaN	NaN	NaN	NaN	NaN	NaN	NaN	NaN	NaN	NaN	NaN	NaN	NaN	NaN
236	Q60605-2;Q60605;E9QLM0;Q8CI43	17 kDa myosin light chain;Myosin light chain 3;Myosin light chain alkali 3;Myosin light polypeptide 6;Smooth muscle and nonmuscle myosin light chain alkali 6	Myl6;Myln	>sp|Q60605-2|MYL6_MOUSE Isoform Smooth muscle of Myosin light polypeptide 6 OS=Mus musculus GN=Myl6;>sp|Q60605|MYL6_MOUSE Myosin light polypeptide 6 OS=Mus musculus GN=Myl6 PE=1 SV=3;>tr|E9QLM0|E9QLM0_MOUSE Uncharacterized protein OS=Mus musculus GN=Gm8894	4	9	73.5	16.961	151	7	7	11	7	10	9	9	5	4	5	7	4	1.4146e-223	1.1863	1.1135	0.97937	1.3491	2.5807	1.9192	1.0938	1.0819	1.1652	4.8829	1.651	0.35857	1.2952	0.83112	0.67574	0.74609	3.0936	4.4869	0.63152	0.95786	1.5677	3.9683	1.3858	0.38416	1.0105	1.098	1.0581
237	Q6ZWQ9;Q3THE2;Q9CQ19;D3YV37	MCG5400;Putative uncharacterized protein;Myosin regulatory light chain 12B;Myosin regulatory light chain 20 kDa;Myosin regulatory light chain 2-B, smooth muscle isoform;Myosin regulatory light chain MRLC2	2900073G15Rik;mCG_5400;Mrlc2;Myl12b;Mylc2b	>tr|Q6ZWQ9|Q6ZWQ9_MOUSE MCG5400 OS=Mus musculus GN=Myl12a PE=2 SV=1;>sp|Q3THE2|ML12B_MOUSE Myosin regulatory light chain 12B OS=Mus musculus GN=Myl12b PE=1 SV=2	4	6	45.9	19.895	172			3	3	4	4	2	1			1		1.5868e-96	0.98717	0.95972	0.93005	NaN	NaN	NaN	NaN	NaN	NaN	0.81872	1.1521	1.7391	0.98584	0.83913	0.80084	NaN	NaN	NaN	NaN	NaN	NaN	NaN	NaN	NaN	NaN	NaN	NaN
238	Q9WTI7;Q9WTI7-3;Q9WTI7-2;Q9WTI7-4;F8WIE8	Myosin I beta;Myosin-Ic	Myo1c	>sp|Q9WTI7|MYO1C_MOUSE Myosin-Ic OS=Mus musculus GN=Myo1c PE=1 SV=2;>sp|Q9WTI7-3|MYO1C_MOUSE Isoform 3 of Myosin-Ic OS=Mus musculus GN=Myo1c;>sp|Q9WTI7-2|MYO1C_MOUSE Isoform 2 of Myosin-Ic OS=Mus musculus GN=Myo1c;>sp|Q9WTI7-4|MYO1C_MOUSE Isoform 4 of Myos	5	5	7.2	121.94	1063		2			2	3							2.0789e-26	1.0272	0.62188	0.69446	NaN	NaN	NaN	1.6285	0.83733	0.53891	NaN	NaN	NaN	NaN	NaN	NaN	NaN	NaN	NaN	NaN	NaN	NaN	NaN	NaN	NaN	NaN	NaN	NaN
239	Q5SYD0;Q5SYD0-2	Myosin-Id	Myo1d	>sp|Q5SYD0|MYO1D_MOUSE Myosin-Id OS=Mus musculus GN=Myo1d PE=1 SV=1;>sp|Q5SYD0-2|MYO1D_MOUSE Isoform 2 of Myosin-Id OS=Mus musculus GN=Myo1d	2	3	3.4	116.08	1006	1	2											0.0081673	1.344	0.99063	0.66976	0.96433	0.99063	0.8624	1.3768	0.91204	0.66515	NaN	NaN	NaN	NaN	NaN	NaN	NaN	NaN	NaN	NaN	NaN	NaN	NaN	NaN	NaN	NaN	NaN	NaN
240	Q62425	Complex I-MLRQ;NADH dehydrogenase [ubiquinone] 1 alpha subcomplex subunit 4;NADH-ubiquinone oxidoreductase MLRQ subunit	Ndufa4	>sp|Q62425|NDUA4_MOUSE NADH dehydrogenase [ubiquinone] 1 alpha subcomplex subunit 4 OS=Mus musculus GN=Ndufa4 PE=1 SV=2	1	3	28	9.3267	82	1	1				1	3	1					1.2064e-08	0.8612	0.93159	1.119	0.7519	1.0234	1.3072	1.6364	1.1497	0.97383	NaN	NaN	NaN	NaN	NaN	NaN	NaN	NaN	NaN	NaN	NaN	NaN	NaN	NaN	NaN	NaN	NaN	NaN
241	E9PW66;P28656;Q8BSH9	Brain protein DN38;NAP-1-related protein;Nucleosome assembly protein 1-like 1;Nucleosome assembly protein 1-like 1, isoform CRA_b;Putative uncharacterized protein	Nap1l1;Nrp;mCG_21331	>tr|E9PW66|E9PW66_MOUSE Uncharacterized protein OS=Mus musculus GN=Nap1l1 PE=3 SV=1;>sp|P28656|NP1L1_MOUSE Nucleosome assembly protein 1-like 1 OS=Mus musculus GN=Nap1l1 PE=1 SV=2;>tr|Q8BSH9|Q8BSH9_MOUSE Nucleosome assembly protein 1-like 1, isoform CRA_b	3	9	28.7	48.542	418	4	5	3	1	4	4	1			1	1	1	2.9704e-35	1.1382	1.104	0.89448	2.53	1.2032	0.50793	1.473	0.98526	0.6159	1.5726	1.1573	0.87005	1.2085	2.0057	1.8217	NaN	NaN	NaN	0.5317	0.56617	0.71559	5.371	7.0319	1.3462	0.7825	3.0767	1.0293
242	F6XLC7;Q99K48	Non-POU domain-containing octamer-binding protein	Nono	>tr|F6XLC7|F6XLC7_MOUSE Uncharacterized protein (Fragment) OS=Mus musculus GN=Nono PE=4 SV=1;>sp|Q99K48|NONO_MOUSE Non-POU domain-containing octamer-binding protein OS=Mus musculus GN=Nono PE=1 SV=3	2	2	4.9	60.349	527						1	1						0.00017601	0.83795	0.9853	1.3347	NaN	NaN	NaN	NaN	NaN	NaN	NaN	NaN	NaN	NaN	NaN	NaN	NaN	NaN	NaN	NaN	NaN	NaN	NaN	NaN	NaN	NaN	NaN	NaN
243	Q61937;Q5SQB5;Q5SQB0;Q9DAY9;E9Q5T3	Nucleolar phosphoprotein B23;Nucleolar protein NO38;Nucleophosmin;Numatrin;Nucleophosmin 1;Putative uncharacterized protein	Npm1;RP23-323L8.2-003;RP23-323L8.2-006;RP23-323L8.2-002	>sp|Q61937|NPM_MOUSE Nucleophosmin OS=Mus musculus GN=Npm1 PE=1 SV=1;>tr|Q5SQB5|Q5SQB5_MOUSE Nucleophosmin 1 OS=Mus musculus GN=Npm1 PE=2 SV=1;>tr|Q5SQB0|Q5SQB0_MOUSE Nucleophosmin 1 OS=Mus musculus GN=Npm1 PE=2 SV=1;>tr|Q9DAY9|Q9DAY9_MOUSE Nucleophosmin 1	5	4	16.8	32.56	292			1		3	2	1						1.4047e-10	1.067	1.1832	0.88245	NaN	NaN	NaN	NaN	NaN	NaN	1.645	0.71567	0.34875	NaN	NaN	NaN	NaN	NaN	NaN	NaN	NaN	NaN	NaN	NaN	NaN	NaN	NaN	NaN
244	P09405	Nucleolin;Protein C23	Ncl;Nuc	>sp|P09405|NUCL_MOUSE Nucleolin OS=Mus musculus GN=Ncl PE=1 SV=2	1	13	22.9	76.722	707	7	6	3	4	7	6	3	1	1		2	1	8.8559e-58	1.1542	1.1218	0.98981	2.2112	1.5669	0.83807	1.2192	1.0714	1.0131	0.96006	1.4434	1.519	0.95641	0.6296	0.63143	0.71115	1.3273	2.118	NaN	NaN	NaN	1.179	1.4595	1.0165	1.8452	0.37562	0.41864
245	Q80W85	Nucleoplasmin-2	Npm2	>sp|Q80W85|NPM2_MOUSE Nucleoplasmin-2 OS=Mus musculus GN=Npm2 PE=2 SV=1	1	1	5.8	23.309	207								1			1		0.0009501	0.85439	0.9339	1.0265	NaN	NaN	NaN	NaN	NaN	NaN	NaN	NaN	NaN	NaN	NaN	NaN	NaN	NaN	NaN	NaN	NaN	NaN	0.89055	0.8854	0.95792	NaN	NaN	NaN
246	E9PZF0;Q01768;P15532;Q5NC80;Q5NC79	nm23-M2;Nucleoside diphosphate kinase B;P18;Metastasis inhibition factor NM23;NDPK-A;nm23-M1;Nucleoside diphosphate kinase A;Tumor metastatic process-associated protein;Nucleoside diphosphate kinase	Nme2;Nm23;Nme1;RP23-378I13.1-002	>tr|E9PZF0|E9PZF0_MOUSE Nucleoside diphosphate kinase OS=Mus musculus GN=Nme2 PE=3 SV=1;>sp|Q01768|NDKB_MOUSE Nucleoside diphosphate kinase B OS=Mus musculus GN=Nme2 PE=1 SV=1;>sp|P15532|NDKA_MOUSE Nucleoside diphosphate kinase A OS=Mus musculus GN=Nme1 PE	5	9	56.9	30.2	267					8	7	3	2			1		4.0697e-23	0.93873	1.0296	1.0447	NaN	NaN	NaN	NaN	NaN	NaN	NaN	NaN	NaN	NaN	NaN	NaN	NaN	NaN	NaN	NaN	NaN	NaN	15.887	19.919	1.2895	NaN	NaN	NaN
247	P17742;E9Q1E3;F8VPN3	Cyclophilin A;Cyclosporin A-binding protein;Peptidyl-prolyl cis-trans isomerase A;Rotamase A;SP18	Ppia	>sp|P17742|PPIA_MOUSE Peptidyl-prolyl cis-trans isomerase A OS=Mus musculus GN=Ppia PE=1 SV=2;>tr|E9Q1E3|E9Q1E3_MOUSE Peptidyl-prolyl cis-trans isomerase OS=Mus musculus GN=Gm9234 PE=3 SV=1	3	9	63.4	17.971	164	1	1			11	13	5	2			1		2.743e-69	1.087	1.1636	0.96257	1.2453	0.30152	0.22044	0.67335	1.2148	1.5972	NaN	NaN	NaN	NaN	NaN	NaN	NaN	NaN	NaN	NaN	NaN	NaN	NaN	NaN	NaN	NaN	NaN	NaN
248	P24369	Cyclophilin B;CYP-S1;Peptidyl-prolyl cis-trans isomerase B;Rotamase B;S-cyclophilin	Ppib	>sp|P24369|PPIB_MOUSE Peptidyl-prolyl cis-trans isomerase B OS=Mus musculus GN=Ppib PE=2 SV=2	1	1	6	23.713	216	1	1											0.016284	0.99222	0.53897	0.54746	1.3943	0.53264	0.34386	0.70609	0.54539	0.87163	NaN	NaN	NaN	NaN	NaN	NaN	NaN	NaN	NaN	NaN	NaN	NaN	NaN	NaN	NaN	NaN	NaN	NaN
249	P35700;B1AXW6;B1AXW5;G3UW54;B1AXW4	Macrophage 23 kDa stress protein;Osteoblast-specific factor 3;Peroxiredoxin-1;Thioredoxin peroxidase 2;Thioredoxin-dependent peroxide reductase 2;Peroxiredoxin 1	Msp23;Paga;Prdx1;Tdpx2;RP23-177C18.2-006;RP23-177C18.2-004;RP23-177C18.2-002	>sp|P35700|PRDX1_MOUSE Peroxiredoxin-1 OS=Mus musculus GN=Prdx1 PE=1 SV=1;>tr|B1AXW6|B1AXW6_MOUSE Peroxiredoxin 1 (Fragment) OS=Mus musculus GN=Prdx1 PE=4 SV=1;>tr|B1AXW5|B1AXW5_MOUSE Peroxiredoxin 1 (Fragment) OS=Mus musculus GN=Prdx1 PE=4 SV=1;>tr|G3UW54	5	11	47.7	22.176	199	7	5	3	2	8	10	5	4	3	3	1	1	6.7245e-62	1.0204	0.98812	1.0086	1.4257	0.63952	0.40867	0.75811	1.058	1.1426	1.4319	1.3532	0.99993	1.5594	1.8232	1.0975	1.0022	1.977	2.0535	0.70402	0.98556	1.2316	2.4719	4.6135	1.8362	2.5669	2.3597	0.81633
250	O08807;B1AZS9	Antioxidant enzyme AOE372;Peroxiredoxin IV;Peroxiredoxin-4;Thioredoxin peroxidase AO372;Thioredoxin-dependent peroxide reductase A0372;Peroxiredoxin 4	Prdx4;RP23-395K13.3-003	>sp|O08807|PRDX4_MOUSE Peroxiredoxin-4 OS=Mus musculus GN=Prdx4 PE=1 SV=1;>tr|B1AZS9|B1AZS9_MOUSE Peroxiredoxin 4 (Fragment) OS=Mus musculus GN=Prdx4 PE=4 SV=1	2	2	6.9	31.052	274		1											4.063e-13	0.74545	1.0019	1.1728	NaN	NaN	NaN	0.74545	1.0019	1.1728	NaN	NaN	NaN	NaN	NaN	NaN	NaN	NaN	NaN	NaN	NaN	NaN	NaN	NaN	NaN	NaN	NaN	NaN
251	Q61171;D3Z4A4	Peroxiredoxin-2;Thiol-specific antioxidant protein;Thioredoxin peroxidase 1;Thioredoxin-dependent peroxide reductase 1;Putative uncharacterized protein Prdx2	Prdx2;Tdpx1;Tpx	>sp|Q61171|PRDX2_MOUSE Peroxiredoxin-2 OS=Mus musculus GN=Prdx2 PE=1 SV=3;>tr|D3Z4A4|D3Z4A4_MOUSE Uncharacterized protein OS=Mus musculus GN=Prdx2 PE=4 SV=1	2	5	27.8	21.778	198	1	1			1	4							1.0338e-13	0.84689	0.81194	0.71947	1.1097	0.47435	0.44531	0.69724	1.0247	1.3758	NaN	NaN	NaN	NaN	NaN	NaN	NaN	NaN	NaN	NaN	NaN	NaN	NaN	NaN	NaN	NaN	NaN	NaN
252	Q80UP8	Phosphate transporter 2;Sodium-dependent phosphate transporter 2;Solute carrier family 20 member 2;Type III sodium-dependent phosphate transporter	Pit2;Slc20a2	>sp|Q80UP8|S20A2_MOUSE Sodium-dependent phosphate transporter 2 OS=Mus musculus GN=Slc20a2 PE=1 SV=2	1	1	3.8	70.865	656											1		0.015749	0.98784	0.95182	0.76171	NaN	NaN	NaN	NaN	NaN	NaN	NaN	NaN	NaN	NaN	NaN	NaN	NaN	NaN	NaN	NaN	NaN	NaN	0.98784	0.95182	0.76171	NaN	NaN	NaN
253	P09411;P09041	Phosphoglycerate kinase 1	Pgk1;Pgk-1	>sp|P09411|PGK1_MOUSE Phosphoglycerate kinase 1 OS=Mus musculus GN=Pgk1 PE=1 SV=4	2	16	57.3	44.55	417	1		1	1	13	15	1	1			2	1	5.3729e-51	1.2109	1.3458	1.1219	NaN	NaN	NaN	NaN	NaN	NaN	NaN	NaN	NaN	NaN	NaN	NaN	NaN	NaN	NaN	NaN	NaN	NaN	10.6	12.159	1.4875	NaN	NaN	NaN
254	Q9DBJ1;O70250	BPG-dependent PGAM 1;Phosphoglycerate mutase 1;Phosphoglycerate mutase isozyme B	Pgam1	>sp|Q9DBJ1|PGAM1_MOUSE Phosphoglycerate mutase 1 OS=Mus musculus GN=Pgam1 PE=1 SV=3	2	4	25.6	28.832	254		1			1	1	1	1					1.3349e-17	1.0531	1.2766	1.3037	NaN	NaN	NaN	0.69444	1.4022	2.2154	NaN	NaN	NaN	NaN	NaN	NaN	NaN	NaN	NaN	NaN	NaN	NaN	NaN	NaN	NaN	NaN	NaN	NaN
255	Q99K85;Q3U6K9;E9Q6P1	Endometrial progesterone-induced protein;Phosphohydroxythreonine aminotransferase;Phosphoserine aminotransferase	Psa;Psat;Psat1	>sp|Q99K85|SERC_MOUSE Phosphoserine aminotransferase OS=Mus musculus GN=Psat1 PE=1 SV=1;>tr|Q3U6K9|Q3U6K9_MOUSE Phosphoserine aminotransferase OS=Mus musculus GN=Psat1 PE=2 SV=1;>tr|E9Q6P1|E9Q6P1_MOUSE Uncharacterized protein OS=Mus musculus GN=Psat1 PE=3	3	2	8.9	40.472	370						1					1		0.021221	2.9693	2.3786	0.61204	NaN	NaN	NaN	NaN	NaN	NaN	NaN	NaN	NaN	NaN	NaN	NaN	NaN	NaN	NaN	NaN	NaN	NaN	13.791	7.4151	0.55712	NaN	NaN	NaN
256	Q9CY58;Q9CY58-2;Q9CY58-3;Q9CY58-4	PAI1 RNA-binding protein 1;Plasminogen activator inhibitor 1 RNA-binding protein;SERPINE1 mRNA-binding protein 1	Pairbp1;Serbp1	>sp|Q9CY58|PAIRB_MOUSE Plasminogen activator inhibitor 1 RNA-binding protein OS=Mus musculus GN=Serbp1 PE=1 SV=2;>sp|Q9CY58-2|PAIRB_MOUSE Isoform 2 of Plasminogen activator inhibitor 1 RNA-binding protein OS=Mus musculus GN=Serbp1;>sp|Q9CY58-3|PAIRB_MOUSE	4	7	24.6	44.714	407		2			3	3				2			5.5227e-63	1.2437	1.4509	0.86455	NaN	NaN	NaN	1.3476	0.98908	0.65354	NaN	NaN	NaN	NaN	NaN	NaN	NaN	NaN	NaN	1.0033	0.44514	0.61176	NaN	NaN	NaN	NaN	NaN	NaN
257	P29341;Q9D4E6;Q62029;Q6PHQ9;A3KFU8;A3KFU5;D3Z5M2;Q91YZ8;A2A5N3;E9PW32;Q8C7D3	Polyadenylate-binding protein 1;Putative uncharacterized protein;Poly A binding protein, cytoplasmic 2;Poly(A) binding protein, cytoplasmic 2;PolyA binding protein, testis-enriched isoform	Pabp1;Pabpc1;Pabpc3;Pabpc6;mCG_13635;Pabpc2	>sp|P29341|PABP1_MOUSE Polyadenylate-binding protein 1 OS=Mus musculus GN=Pabpc1 PE=1 SV=2;>tr|Q9D4E6|Q9D4E6_MOUSE Uncharacterized protein OS=Mus musculus GN=Pabpc6 PE=2 SV=1;>tr|Q62029|Q62029_MOUSE Poly A binding protein, cytoplasmic 2 OS=Mus musculus GN=	11	3	5.2	70.67	636	1	1			1								3.6226e-05	1.342	1.3047	0.66907	1.2448	1.1483	0.66907	1.4631	1.3582	0.49796	NaN	NaN	NaN	NaN	NaN	NaN	NaN	NaN	NaN	NaN	NaN	NaN	NaN	NaN	NaN	NaN	NaN	NaN
258	P29341;Q9D4E6;Q62029;Q6PHQ9;A3KFU8;A3KFU5;D3Z5M2;Q91YZ8;A2A5N3;E9PW32;Q8C7D3	Polyadenylate-binding protein 1;Putative uncharacterized protein;Poly A binding protein, cytoplasmic 2;Poly(A) binding protein, cytoplasmic 2;PolyA binding protein, testis-enriched isoform	Pabp1;Pabpc1;Pabpc3;Pabpc6;mCG_13635;Pabpc2	>sp|P29341|PABP1_MOUSE Polyadenylate-binding protein 1 OS=Mus musculus GN=Pabpc1 PE=1 SV=2;>tr|Q9D4E6|Q9D4E6_MOUSE Uncharacterized protein OS=Mus musculus GN=Pabpc6 PE=2 SV=1;>tr|Q62029|Q62029_MOUSE Poly A binding protein, cytoplasmic 2 OS=Mus musculus GN=	11	3	5.2	70.67	636	1	1			1								3.6226e-05	1.342	1.3047	0.66907	1.2448	1.1483	0.66907	1.4631	1.3582	0.49796	NaN	NaN	NaN	NaN	NaN	NaN	NaN	NaN	NaN	NaN	NaN	NaN	NaN	NaN	NaN	NaN	NaN	NaN
259	Q76MZ3	PP2A subunit A isoform PR65-alpha;PP2A subunit A isoform R1-alpha;Serine/threonine-protein phosphatase 2A 65 kDa regulatory subunit A alpha isoform	Ppp2r1a	>sp|Q76MZ3|2AAA_MOUSE Serine/threonine-protein phosphatase 2A 65 kDa regulatory subunit A alpha isoform OS=Mus musculus GN=Ppp2r1a PE=1 SV=3	1	2	5.1	65.322	589					2	2				1			6.3481e-09	1.1818	1.1356	1.0879	NaN	NaN	NaN	NaN	NaN	NaN	NaN	NaN	NaN	NaN	NaN	NaN	NaN	NaN	NaN	1.0547	1.0926	0.3711	NaN	NaN	NaN	NaN	NaN	NaN
260	Q9R0E1;F6W3Q8	Lysyl hydroxylase 3;Procollagen-lysine,2-oxoglutarate 5-dioxygenase 3	Plod3	>sp|Q9R0E1|PLOD3_MOUSE Procollagen-lysine,2-oxoglutarate 5-dioxygenase 3 OS=Mus musculus GN=Plod3 PE=1 SV=1;>tr|F6W3Q8|F6W3Q8_MOUSE Uncharacterized protein (Fragment) OS=Mus musculus GN=Plod3 PE=4 SV=1	2	2	3.1	84.921	741	2	1											0.00097067	1.5859	0.92477	0.43557	1.8754	0.97551	0.51282	1.5859	0.71437	0.26305	NaN	NaN	NaN	NaN	NaN	NaN	NaN	NaN	NaN	NaN	NaN	NaN	NaN	NaN	NaN	NaN	NaN	NaN
261	P62962;Q5SX49;CON__P02584	Profilin I;Profilin-1;Profilin	Pfn1;DN-183N8.15-002;RP23-326P7.1-002	>sp|P62962|PROF1_MOUSE Profilin-1 OS=Mus musculus GN=Pfn1 PE=1 SV=2;>tr|Q5SX49|Q5SX49_MOUSE Profilin OS=Mus musculus GN=Pfn1 PE=2 SV=1	3	7	69.3	14.957	140	1	1			6	6					3		5.3818e-93	0.9437	0.96372	0.9983	1.4892	0.50624	0.38857	0.78972	0.83801	1.1979	NaN	NaN	NaN	NaN	NaN	NaN	NaN	NaN	NaN	NaN	NaN	NaN	11.112	16.233	1.4985	NaN	NaN	NaN
262	P09103;E9Q8G8	Cellular thyroid hormone-binding protein;Endoplasmic reticulum resident protein 59;p55;Prolyl 4-hydroxylase subunit beta;Protein disulfide-isomerase	P4hb;Pdia1	>sp|P09103|PDIA1_MOUSE Protein disulfide-isomerase OS=Mus musculus GN=P4hb PE=1 SV=2	2	14	33.4	57.058	509	4	5	2		7	7	1				1		5.1165e-78	0.64592	0.73487	0.89258	0.53789	0.29992	0.64052	0.5387	0.4249	0.85375	0.68545	0.94797	1.4899	NaN	NaN	NaN	NaN	NaN	NaN	NaN	NaN	NaN	NaN	NaN	NaN	NaN	NaN	NaN
263	Q9R0Q7;E9PXA6;D3Z7C6	Cytosolic prostaglandin E2 synthase;Hsp90 co-chaperone;Progesterone receptor complex p23;Prostaglandin E synthase 3;Sid 3177;Telomerase-binding protein p23;Putative uncharacterized protein Ptges3	Ptges3;Sid3177;Tebp	>sp|Q9R0Q7|TEBP_MOUSE Prostaglandin E synthase 3 OS=Mus musculus GN=Ptges3 PE=1 SV=1;>tr|E9PXA6|E9PXA6_MOUSE Uncharacterized protein OS=Mus musculus GN=Ptges3 PE=4 SV=1;>tr|D3Z7C6|D3Z7C6_MOUSE Uncharacterized protein OS=Mus musculus GN=Ptges3 PE=4 SV=1	3	1	8.1	18.721	160					1	1	1	1					2.1136e-05	0.79079	0.99062	1.1978	NaN	NaN	NaN	NaN	NaN	NaN	NaN	NaN	NaN	NaN	NaN	NaN	NaN	NaN	NaN	NaN	NaN	NaN	NaN	NaN	NaN	NaN	NaN	NaN
264	B7ZCF1;O88685;A2AGN7;F6Q2E3	Proteasome (Prosome, macropain) 26S subunit ATPase 3;26S protease regulatory subunit 6A;26S proteasome AAA-ATPase subunit RPT5;Proteasome 26S subunit ATPase 3;Tat-binding protein 1	Psmc3;RP23-263H8.1-009;Tbp1;RP23-263H8.1-002	>tr|B7ZCF1|B7ZCF1_MOUSE Proteasome (Prosome, macropain) 26S subunit ATPase 3 OS=Mus musculus GN=Psmc3 PE=3 SV=1;>sp|O88685|PRS6A_MOUSE 26S protease regulatory subunit 6A OS=Mus musculus GN=Psmc3 PE=2 SV=2;>tr|A2AGN7|A2AGN7_MOUSE Proteasome (Prosome, macrop	4	15	40.6	50.395	451	9	11	5	4	2	1				1	2		2.185e-78	1.2141	1.2223	0.96116	1.5319	1.2223	0.91354	1.2294	1.0034	0.90435	1.2141	1.8617	0.85307	1.0508	1.3052	1.2789	NaN	NaN	NaN	1.386	1.3241	1.094	1.212	1.9299	1.481	NaN	NaN	NaN
265	P62192	26S protease regulatory subunit 4;26S proteasome AAA-ATPase subunit RPT2;Proteasome 26S subunit ATPase 1	Psmc1	>sp|P62192|PRS4_MOUSE 26S protease regulatory subunit 4 OS=Mus musculus GN=Psmc1 PE=1 SV=1	1	11	36.1	49.184	440	9	8	6	4	2	2			1	2	3	1	5.4808e-53	1.1775	1.2606	0.95413	1.6683	1.2398	0.76346	1.4364	1.096	0.82301	0.9356	1.493	1.269	1.1258	1.2947	1.4922	1.0819	1.209	1.0926	1.3165	1.16	0.91672	2.7412	3.6061	1.3513	0.92861	1.866	2.1535
266	Q8BVQ9;P46471	Putative uncharacterized protein;26S protease regulatory subunit 7;26S proteasome AAA-ATPase subunit RPT1;Proteasome 26S subunit ATPase 2;Protein MSS1	Psmc2;Mss1	>tr|Q8BVQ9|Q8BVQ9_MOUSE Uncharacterized protein OS=Mus musculus GN=Psmc2 PE=2 SV=1;>sp|P46471|PRS7_MOUSE 26S protease regulatory subunit 7 OS=Mus musculus GN=Psmc2 PE=1 SV=5	2	15	32.2	52.866	475	10	11	7	11	3	4			4	4	1	1	5.9912e-135	1.1399	1.1385	0.9797	1.7787	1.1518	0.77302	1.385	1.0993	0.87256	1.069	1.5468	1.4496	1.0872	1.2912	1.2697	0.88999	0.8806	1.0647	0.37887	0.57875	0.6373	1.0424	4.0961	2.7875	1.3395	1.7175	0.97998
267	P54775	26S protease regulatory subunit 6B;26S proteasome AAA-ATPase subunit RPT3;CIP21;MB67-interacting protein;MIP224;Proteasome 26S subunit ATPase 4;Tat-binding protein 7	Psmc4;Tbp7	>sp|P54775|PRS6B_MOUSE 26S protease regulatory subunit 6B OS=Mus musculus GN=Psmc4 PE=1 SV=2	1	9	31.1	47.408	418	4	7	1	3									7.1938e-46	1.3289	1.1042	0.9179	1.5758	1.247	0.82834	1.3788	1.0747	0.90635	0.9613	1.2944	1.5354	0.87567	1.1467	1.2867	NaN	NaN	NaN	NaN	NaN	NaN	NaN	NaN	NaN	NaN	NaN	NaN
268	P62196;E9Q0L5	26S protease regulatory subunit 8;26S proteasome AAA-ATPase subunit RPT6;p45/SUG;Proteasome 26S subunit ATPase 5;Proteasome subunit p45	Psmc5;Sug1	>sp|P62196|PRS8_MOUSE 26S protease regulatory subunit 8 OS=Mus musculus GN=Psmc5 PE=1 SV=1;>tr|E9Q0L5|E9Q0L5_MOUSE Uncharacterized protein OS=Mus musculus GN=Psmc5 PE=3 SV=1	2	14	45.3	45.626	406	12	10	5	7	2	3	1		3	3	2		2.3884e-62	1.188	1.1517	0.9392	1.6454	1.2448	0.86631	1.3641	1.0636	0.82006	0.9821	1.2893	1.5357	0.60753	1.1112	1.4135	0.50324	0.64156	0.90125	1.0386	1.2303	0.95711	1.4034	4.4186	1.9952	NaN	NaN	NaN
269	P62334	26S protease regulatory subunit 10B;26S proteasome AAA-ATPase subunit RPT4;Proteasome 26S subunit ATPase 6;Proteasome subunit p42	Psmc6;Sug2	>sp|P62334|PRS10_MOUSE 26S protease regulatory subunit 10B OS=Mus musculus GN=Psmc6 PE=1 SV=1	1	7	26.2	44.172	389	9	7	4	2	1	1			1		1		1.2799e-35	1.4514	1.1357	0.96944	1.8285	1.2669	0.835	1.4792	1.1287	1.0497	0.85249	1.1002	1.1136	1.426	1.24	0.89001	1.0126	0.94637	1.0614	NaN	NaN	NaN	1.8213	4.5962	1.627	NaN	NaN	NaN
270	Q9R1P4;E9Q3B7	Macropain subunit C2;Multicatalytic endopeptidase complex subunit C2;Proteasome component C2;Proteasome nu chain;Proteasome subunit alpha type-1	Psma1	>sp|Q9R1P4|PSA1_MOUSE Proteasome subunit alpha type-1 OS=Mus musculus GN=Psma1 PE=1 SV=1;>tr|E9Q3B7|E9Q3B7_MOUSE Proteasome subunit alpha type OS=Mus musculus GN=Psma1 PE=3 SV=1	2	5	20.5	29.546	263	3	3	2	1					1			1	5.8598e-11	1.2484	1.1197	0.94373	1.666	1.0373	0.60678	1.1697	1.2622	0.9554	0.82703	0.81958	1.0084	1.1207	2.1338	1.2687	1.3324	0.92529	0.93221	NaN	NaN	NaN	NaN	NaN	NaN	0.51004	1.519	3.1105
271	E9Q3A4;P49722;Q6ZWV8	Macropain subunit C3;Multicatalytic endopeptidase complex subunit C3;Proteasome component C3;Proteasome subunit alpha type-2;Proteasome subunit alpha type	Lmpc3;Psma2;mCG_4331	>tr|E9Q3A4|E9Q3A4_MOUSE Proteasome subunit alpha type OS=Mus musculus GN=Psma2 PE=3 SV=1;>sp|P49722|PSA2_MOUSE Proteasome subunit alpha type-2 OS=Mus musculus GN=Psma2 PE=1 SV=2;>tr|Q6ZWV8|Q6ZWV8_MOUSE Proteasome subunit alpha type OS=Mus musculus GN=Psma2	3	6	36.6	27.426	246	2	4	1	2					1	4	2	1	3.8518e-32	1.3544	1.1897	0.98813	1.3926	1.0638	0.75265	1.4822	1.176	0.97774	2.1893	3.2859	1.6464	1.001	1.5763	0.91769	0.53669	0.60929	1.2889	1.3473	0.87694	0.77532	1.4141	4.6566	2.6587	1.1212	2.1948	1.6704
272	O70435;E0CYL6;F8WH02;E0CZ34	Macropain subunit C8;Multicatalytic endopeptidase complex subunit C8;Proteasome component C8;Proteasome subunit alpha type-3;Proteasome subunit K	Psma3	>sp|O70435|PSA3_MOUSE Proteasome subunit alpha type-3 OS=Mus musculus GN=Psma3 PE=1 SV=3	4	7	32.2	28.405	255	4	3		1		1			1		1		4.2551e-15	1.2878	1.0943	0.95148	1.5638	0.77843	0.59172	1.4495	1.2115	0.9703	NaN	NaN	NaN	1.2878	1.0943	0.96754	0.90791	0.63339	0.74328	NaN	NaN	NaN	1.1676	4.1154	3.2826	NaN	NaN	NaN
273	Q9R1P0;E9PW69;E9Q0X0	Macropain subunit C9;Multicatalytic endopeptidase complex subunit C9;Proteasome component C9;Proteasome subunit alpha type-4;Proteasome subunit L	Psma4	>sp|Q9R1P0|PSA4_MOUSE Proteasome subunit alpha type-4 OS=Mus musculus GN=Psma4 PE=1 SV=1;>tr|E9PW69|E9PW69_MOUSE Proteasome subunit alpha type OS=Mus musculus GN=Psma4 PE=3 SV=1	3	7	31	29.47	261	4	7	3	2						1	2	3	2.9671e-23	1.3159	1.2661	0.85265	1.5073	1.0447	0.68157	1.3159	1.129	0.79766	0.89699	1.2797	1.4526	1.3607	1.7126	1.3542	NaN	NaN	NaN	1.6919	1.2872	0.7944	1.5828	4.3029	2.2111	1.2252	2.389	2.0857
274	Q9Z2U1;D3YX79	Macropain zeta chain;Multicatalytic endopeptidase complex zeta chain;Proteasome subunit alpha type-5;Proteasome zeta chain;Putative uncharacterized protein Gm8394	Psma5;Gm8394	>sp|Q9Z2U1|PSA5_MOUSE Proteasome subunit alpha type-5 OS=Mus musculus GN=Psma5 PE=1 SV=1;>tr|D3YX79|D3YX79_MOUSE Proteasome subunit alpha type OS=Mus musculus GN=Gm8394 PE=3 SV=1	2	6	32.4	26.411	241	5	6	1	1								1	1.0035e-25	1.2221	1.1135	0.8712	1.3499	0.94838	0.7276	1.5561	1.122	0.90607	0.89885	0.84501	1.0922	0.98741	1.7075	1.5298	NaN	NaN	NaN	NaN	NaN	NaN	NaN	NaN	NaN	0.58079	1.8066	2.9816
275	Q9QUM9;E0CXB1;E0CYT2	Macropain iota chain;Multicatalytic endopeptidase complex iota chain;Proteasome iota chain;Proteasome subunit alpha type-6	Psma6	>sp|Q9QUM9|PSA6_MOUSE Proteasome subunit alpha type-6 OS=Mus musculus GN=Psma6 PE=1 SV=1;>tr|E0CXB1|E0CXB1_MOUSE Uncharacterized protein OS=Mus musculus GN=Psma6 PE=4 SV=1	3	6	26.8	27.372	246	3	5	3	3					2		1	2	2.571e-38	1.1091	1.2073	1.1402	1.51	0.96704	0.73368	1.3481	1.2144	1.0123	0.80324	1.275	1.6603	0.95988	1.6969	1.5523	0.92507	0.52727	0.45354	NaN	NaN	NaN	1.3583	3.9226	2.2549	0.81695	2.1913	2.7081
276	Q9Z2U0;Q9CWH6;B7ZMS4;F6ZKL1	Proteasome subunit alpha type-7;Proteasome subunit RC6-1;Proteasome subunit alpha type-7-like;Proteasome subunit alpha type	Psma7;Psma7l;Psma8	>sp|Q9Z2U0|PSA7_MOUSE Proteasome subunit alpha type-7 OS=Mus musculus GN=Psma7 PE=1 SV=1;>sp|Q9CWH6|PSA7L_MOUSE Proteasome subunit alpha type-7-like OS=Mus musculus GN=Psma8 PE=2 SV=1;>tr|B7ZMS4|B7ZMS4_MOUSE Proteasome subunit alpha type OS=Mus musculus GN	4	7	36.7	27.855	248	2	7	3	3					1	2	1	1	7.2164e-66	1.3116	1.1611	0.91682	1.913	1.2489	0.77579	1.5166	1.1294	0.90429	1.1631	1.1717	1.1652	1.175	0.88591	0.98734	1.1917	1.1611	0.92548	1.2618	1.1892	0.68254	0.52616	1.4996	2.8222	1.0865	1.4096	1.8639
277	O09061	Macropain subunit C5;Multicatalytic endopeptidase complex subunit C5;Proteasome component C5;Proteasome gamma chain;Proteasome subunit beta type-1	Psmb1	>sp|O09061|PSB1_MOUSE Proteasome subunit beta type-1 OS=Mus musculus GN=Psmb1 PE=1 SV=1	1	5	27.9	26.372	240		5	2	2					1	2	2	2	1.3144e-33	1.173	1.2625	1.0118	NaN	NaN	NaN	1.4269	1.1943	0.76275	0.89023	0.76484	1.0609	0.96276	1.3665	1.3487	0.89894	0.76289	0.81314	1.3021	1.2666	0.88193	1.4391	5.3748	3.7872	0.72294	1.9974	1.8675
278	Q9R1P3	Macropain subunit C7-I;Multicatalytic endopeptidase complex subunit C7-I;Proteasome component C7-I;Proteasome subunit beta type-2	Psmb2	>sp|Q9R1P3|PSB2_MOUSE Proteasome subunit beta type-2 OS=Mus musculus GN=Psmb2 PE=1 SV=1	1	3	18.9	22.906	201	2	3		1									4.7772e-09	1.5741	1.153	0.91796	1.6685	1.035	0.74589	1.5084	1.1907	0.92883	NaN	NaN	NaN	0.98022	1.2739	1.5719	NaN	NaN	NaN	NaN	NaN	NaN	NaN	NaN	NaN	NaN	NaN	NaN
279	Q9R1P1;D3YUM8	Proteasome chain 13;Proteasome component C10-II;Proteasome subunit beta type-3;Proteasome theta chain;Putative uncharacterized protein ENSMUSP00000089519	Psmb3	>sp|Q9R1P1|PSB3_MOUSE Proteasome subunit beta type-3 OS=Mus musculus GN=Psmb3 PE=1 SV=1;>tr|D3YUM8|D3YUM8_MOUSE Proteasome subunit beta type OS=Mus musculus GN=Gm4950 PE=3 SV=1	2	2	16.6	22.965	205	2	1		1						1	1	1	2.4838e-11	1.3468	1.1824	0.93974	1.4191	0.833	0.73971	1.5428	1.1824	0.93974	NaN	NaN	NaN	1.3468	1.334	1.2609	NaN	NaN	NaN	2.2923	1.1255	0.55601	1.1379	3.2333	2.854	1.146	2.4541	2.241
280	P99026	Low molecular mass protein 3;Macropain beta chain;Multicatalytic endopeptidase complex beta chain;Proteasome chain 3;Proteasome subunit beta type-4	Lmp3;Psmb4	>sp|P99026|PSB4_MOUSE Proteasome subunit beta type-4 OS=Mus musculus GN=Psmb4 PE=1 SV=1	1	3	16.3	29.116	264	2	3							1				2.4703e-06	1.2744	1.1413	0.8092	1.6171	1.0527	0.42333	1.0317	1.5428	1.0285	NaN	NaN	NaN	NaN	NaN	NaN	0.80056	0.81839	1.1587	NaN	NaN	NaN	NaN	NaN	NaN	NaN	NaN	NaN
281	O55234;D3Z2T2	Macropain epsilon chain;Multicatalytic endopeptidase complex epsilon chain;Proteasome chain 6;Proteasome epsilon chain;Proteasome subunit beta type-5;Proteasome subunit X;Putative uncharacterized protein Psmb5	Psmb5	>sp|O55234|PSB5_MOUSE Proteasome subunit beta type-5 OS=Mus musculus GN=Psmb5 PE=1 SV=3;>tr|D3Z2T2|D3Z2T2_MOUSE Proteasome subunit beta type OS=Mus musculus GN=Psmb5 PE=3 SV=1	2	4	18.2	28.532	264	4	5		1									3.7484e-13	1.5074	1.0575	0.73871	1.6999	1.044	0.72304	1.4423	1.1287	0.84508	NaN	NaN	NaN	NaN	NaN	NaN	NaN	NaN	NaN	NaN	NaN	NaN	NaN	NaN	NaN	NaN	NaN	NaN
282	Q60692	Low molecular mass protein 19;Macropain delta chain;Multicatalytic endopeptidase complex delta chain;Proteasome delta chain;Proteasome subunit beta type-6;Proteasome subunit Y	Lmp19;Psmb6	>sp|Q60692|PSB6_MOUSE Proteasome subunit beta type-6 OS=Mus musculus GN=Psmb6 PE=1 SV=3	1	2	8.4	25.378	238	1	2	2	2									3.0754e-11	1.0894	1.0419	0.84417	1.6786	0.80815	0.52465	0.89273	0.71071	0.55636	0.68261	1.3434	2.026	1.3294	1.6606	1.2809	NaN	NaN	NaN	NaN	NaN	NaN	NaN	NaN	NaN	NaN	NaN	NaN
283	E9QKS7;Q6PDI5;Q6PDI5-2;A2ALV7;A2ALV6	Proteasome-associated protein ECM29 homolog;Novel protein containing 10 HEAT domains	Ecm29;Kiaa0368;AI314180;RP23-211P15.1;RP23-211P15.1-004;RP23-211P15.1-005	>tr|E9QKS7|E9QKS7_MOUSE Uncharacterized protein OS=Mus musculus GN=AI314180 PE=4 SV=1;>sp|Q6PDI5|ECM29_MOUSE Proteasome-associated protein ECM29 homolog OS=Mus musculus GN=Ecm29 PE=1 SV=3;>sp|Q6PDI5-2|ECM29_MOUSE Isoform 2 of Proteasome-associated protein	5	1	1	203.91	1840			1										0.00047802	1.1254	1.6513	1.61	NaN	NaN	NaN	NaN	NaN	NaN	1.1254	1.6513	1.61	NaN	NaN	NaN	NaN	NaN	NaN	NaN	NaN	NaN	NaN	NaN	NaN	NaN	NaN	NaN
284	Q9JIF0;Q80WV6;Q9JIF0-2;Q9JIF0-3;D3Z0A2;F8WH01;Q3TPF5;D3Z3N0;Q9CX58	Protein arginine N-methyltransferase 1;Prmt1 protein;Putative uncharacterized protein Prmt1;Putative uncharacterized protein	Hrmt1l2;Mrmt1;Prmt1	>sp|Q9JIF0|ANM1_MOUSE Protein arginine N-methyltransferase 1 OS=Mus musculus GN=Prmt1 PE=1 SV=1;>tr|Q80WV6|Q80WV6_MOUSE Prmt1 protein OS=Mus musculus GN=Prmt1 PE=2 SV=1;>sp|Q9JIF0-2|ANM1_MOUSE Isoform 2 of Protein arginine N-methyltransferase 1 OS=Mus musc	9	5	19.1	42.435	371	4	4	1	2	3	1					1	1	2.6954e-17	1.2132	0.93037	0.7419	1.4689	0.98127	0.73664	1.3865	0.73348	0.60018	1.1618	0.6519	0.62342	1.1906	1.5733	1.4826	NaN	NaN	NaN	NaN	NaN	NaN	4.1735	12.618	0.16822	2.6918	1.6103	0.28173
285	Q922R8;Q3TML0	Protein disulfide-isomerase A6;Thioredoxin domain-containing protein 7;Putative uncharacterized protein	Pdia6;Txndc7	>sp|Q922R8|PDIA6_MOUSE Protein disulfide-isomerase A6 OS=Mus musculus GN=Pdia6 PE=1 SV=3;>tr|Q3TML0|Q3TML0_MOUSE Uncharacterized protein OS=Mus musculus GN=Pdia6 PE=2 SV=1	2	8	22	48.1	440	3	5		1	6	7	2	1	1				5.0165e-124	0.99373	0.88709	0.97232	1.4632	0.74782	0.4727	0.9068	0.78698	1.0389	NaN	NaN	NaN	NaN	NaN	NaN	0.87197	1.1145	0.57422	NaN	NaN	NaN	NaN	NaN	NaN	NaN	NaN	NaN
286	Q9JJ28	Protein flightless-1 homolog	Fli1;Flii;Fliih	>sp|Q9JJ28|FLII_MOUSE Protein flightless-1 homolog OS=Mus musculus GN=Flii PE=1 SV=1	1	4	3.9	144.8	1271	3		2										1.4916e-06	3.2467	2.311	0.67218	10.702	0.96091	0.11069	NaN	NaN	NaN	1.0281	5.7727	6.2422	NaN	NaN	NaN	NaN	NaN	NaN	NaN	NaN	NaN	NaN	NaN	NaN	NaN	NaN	NaN
287	Q9D0R8	Protein LSM12 homolog	Lsm12	>sp|Q9D0R8|LSM12_MOUSE Protein LSM12 homolog OS=Mus musculus GN=Lsm12 PE=1 SV=1	1	5	39.5	21.701	195	1	2			2	2			1				3.1205e-18	1.066	1.0964	1.0713	1.3737	1.1444	1.0525	2.8307	1.4084	0.56475	NaN	NaN	NaN	NaN	NaN	NaN	0.63078	0.93836	1.6244	NaN	NaN	NaN	NaN	NaN	NaN	NaN	NaN	NaN
288	P50543;G5E8Y7;F6SJ35	Calgizzarin;Endothelial monocyte-activating polypeptide;Protein S100-A11;Protein S100-C;S100 calcium-binding protein A11	S100a11;S100c	>sp|P50543|S10AB_MOUSE Protein S100-A11 OS=Mus musculus GN=S100a11 PE=2 SV=1;>tr|G5E8Y7|G5E8Y7_MOUSE MCG1031571 OS=Mus musculus GN=mCG_1031571 PE=4 SV=1;>tr|F6SJ35|F6SJ35_MOUSE Uncharacterized protein (Fragment) OS=Mus musculus GN=Gm5068 PE=4 SV=1	3	4	51	11.083	98					3	1					2		3.5337e-06	1.1538	1.0959	0.91678	NaN	NaN	NaN	NaN	NaN	NaN	NaN	NaN	NaN	NaN	NaN	NaN	NaN	NaN	NaN	NaN	NaN	NaN	11.517	3.4831	0.31058	NaN	NaN	NaN
289	Q9EQU5-2;Q9EQU5;A2BE93;A2BE92	Phosphatase 2A inhibitor I2PP2A;Protein SET;Template-activating factor I;SET translocation	Set;RP23-261D24.1-004;RP23-261D24.1-003	>sp|Q9EQU5-2|SET_MOUSE Isoform 2 of Protein SET OS=Mus musculus GN=Set;>sp|Q9EQU5|SET_MOUSE Protein SET OS=Mus musculus GN=Set PE=1 SV=1;>tr|A2BE93|A2BE93_MOUSE SET translocation (Fragment) OS=Mus musculus GN=Set PE=3 SV=1;>tr|A2BE92|A2BE92_MOUSE SET trans	4	4	18.8	32.105	277		1	2		4	4	4	3					1.3408e-34	1.0965	1.1419	1.095	NaN	NaN	NaN	0.4337	0.89521	1.0508	2.9185	1.099	0.34043	NaN	NaN	NaN	NaN	NaN	NaN	NaN	NaN	NaN	NaN	NaN	NaN	NaN	NaN	NaN
290	Q91XY5	Protocadherin gamma A3;Protocadherin gamma subfamily A, 3	Pcdhga3	>tr|Q91XY5|Q91XY5_MOUSE Protocadherin gamma A3 OS=Mus musculus GN=Pcdhga3 PE=2 SV=1	1	1	2.4	100.17	928						1	1						0.020026	0.07412	0.028971	0.50805	NaN	NaN	NaN	NaN	NaN	NaN	NaN	NaN	NaN	NaN	NaN	NaN	NaN	NaN	NaN	NaN	NaN	NaN	NaN	NaN	NaN	NaN	NaN	NaN
291	P52480;P52480-2;G3X925;P53657;E9Q509	Pyruvate kinase isozymes M1/M2;Pyruvate kinase muscle isozyme	Pk3;Pkm2;Pykm	>sp|P52480|KPYM_MOUSE Pyruvate kinase isozymes M1/M2 OS=Mus musculus GN=Pkm2 PE=1 SV=4;>sp|P52480-2|KPYM_MOUSE Isoform M1 of Pyruvate kinase isozymes M1/M2 OS=Mus musculus GN=Pkm2	5	26	67.8	57.844	531	1	5	3	3	20	23	12	6	1	1	7	1	1.1917e-278	1.0781	1.1235	0.99893	1.4491	0.76928	0.6056	0.98295	0.80768	0.97137	0.84232	1.6584	2.2034	0.9402	1.9848	2.8348	0.66758	0.51951	0.88321	NaN	NaN	NaN	11.455	12.623	1.2178	NaN	NaN	NaN
292	Q8BJM7;Q8BJM7-3;F6VNP0	Radical S-adenosyl methionine and flavodoxin domain-containing protein 1;tRNA wybutosine-synthesizing protein 1 homolog;tRNA-yW-synthesizing protein	Rsafd1;Tyw1	>sp|Q8BJM7|TYW1_MOUSE tRNA wybutosine-synthesizing protein 1 homolog OS=Mus musculus GN=Tyw1 PE=1 SV=1;>sp|Q8BJM7-3|TYW1_MOUSE Isoform 2 of tRNA wybutosine-synthesizing protein 1 homolog OS=Mus musculus GN=Tyw1;>tr|F6VNP0|F6VNP0_MOUSE Uncharacterized prote	3	2	3.7	81.598	721		2											0.00039203	1.523	0.90275	0.71275	NaN	NaN	NaN	1.523	0.90275	0.71275	NaN	NaN	NaN	NaN	NaN	NaN	NaN	NaN	NaN	NaN	NaN	NaN	NaN	NaN	NaN	NaN	NaN	NaN
293	Q9JKF1;F6ZJB0;G3UW45	Ras GTPase-activating-like protein IQGAP1	Iqgap1	>sp|Q9JKF1|IQGA1_MOUSE Ras GTPase-activating-like protein IQGAP1 OS=Mus musculus GN=Iqgap1 PE=1 SV=1;>tr|F6ZJB0|F6ZJB0_MOUSE Uncharacterized protein (Fragment) OS=Mus musculus GN=Iqgap1 PE=4 SV=1;>tr|G3UW45|G3UW45_MOUSE IQ motif containing GTPase activatin	3	94	62.9	188.75	1657	80	80	160	109	81	67	56	40	84	62	75	57	0	1.2339	1.152	0.86672	1.2739	2.71	2.2842	1.1708	1.1734	1.1024	5.6052	1.8112	0.33081	1.421	0.8578	0.61129	0.75121	3.4395	4.5265	0.67613	0.92621	1.2857	3.8751	0.99321	0.247	1.0238	0.94231	0.8366
294	Q3UQ44	Ras GTPase-activating-like protein IQGAP2	Iqgap2	>sp|Q3UQ44|IQGA2_MOUSE Ras GTPase-activating-like protein IQGAP2 OS=Mus musculus GN=Iqgap2 PE=1 SV=2	1	3	1.7	180.53	1575			1	1	1					1		1	5.077e-13	0.87511	0.91072	0.50147	NaN	NaN	NaN	NaN	NaN	NaN	5.5887	1.8653	0.34415	1.2717	0.80907	0.50147	NaN	NaN	NaN	0.10859	0.20654	0.41161	NaN	NaN	NaN	0.87511	0.91072	0.91058
295	F8VQ29;Q3UQP1	Putative uncharacterized protein	Iqgap3	>tr|F8VQ29|F8VQ29_MOUSE Uncharacterized protein OS=Mus musculus GN=Iqgap3 PE=4 SV=1;>tr|Q3UQP1|Q3UQP1_MOUSE Uncharacterized protein OS=Mus musculus GN=Iqgap3 PE=2 SV=1	2	38	32.7	185.35	1632	6	4	29	12	15		5	1	6	1	9		0	2.1251	1.4536	0.60604	1.0325	3.7127	3.58	2.3141	2.1087	0.84847	4.8759	1.2698	0.29156	1.1231	0.64865	0.61347	0.90046	2.218	3.1638	0.33198	1.0562	3.6343	4.977	1.9466	0.34354	NaN	NaN	NaN
296	P63001;Q3TLP8;Q05144;Q9ER71;Q8R527;Q9ER71-2;P84096;D3YX61;F2Z463;D3Z3L1;G3UZM2	p21-Rac1;Ras-related C3 botulinum toxin substrate 1;Putative uncharacterized protein;RAS-related C3 botulinum substrate 1, isoform CRA_a	Rac1;mCG_23557	>sp|P63001|RAC1_MOUSE Ras-related C3 botulinum toxin substrate 1 OS=Mus musculus GN=Rac1 PE=1 SV=1;>tr|Q3TLP8|Q3TLP8_MOUSE RAS-related C3 botulinum substrate 1, isoform CRA_a OS=Mus musculus GN=Rac1 PE=2 SV=1	11	20	75.5	21.45	192	55	68	142	118	45	41	34	28	89	72	54	60	0	0.96593	0.98294	1.007	1.0164	1.0708	1.0342	0.99367	0.9781	0.97475	0.98526	0.98692	0.98285	1.0036	1.0129	1.0028	0.96835	0.99493	1.068	1.0012	1.0446	1.0408	0.98644	1.0229	0.95328	1.0192	1.015	1.007
297	P60764;A2AC13	p21-Rac3;Ras-related C3 botulinum toxin substrate 3;RAS-related C3 botulinum substrate 3;RAS-related C3 botulinum substrate 3, isoform CRA_a	Rac3;mCG_2150;RP23-84C12.18-002	>sp|P60764|RAC3_MOUSE Ras-related C3 botulinum toxin substrate 3 OS=Mus musculus GN=Rac3 PE=1 SV=1;>tr|A2AC13|A2AC13_MOUSE RAS-related C3 botulinum substrate 3 (Fragment) OS=Mus musculus GN=Rac3 PE=3 SV=1	2	10	52.6	21.379	192	1												0	0.59751	1.0455	1.6719	0.59751	1.0455	1.6719	NaN	NaN	NaN	NaN	NaN	NaN	NaN	NaN	NaN	NaN	NaN	NaN	NaN	NaN	NaN	NaN	NaN	NaN	NaN	NaN	NaN
298	E9PYH8;Q60972;Q60973;A2AFJ1;A2AFI9;F6ZLC6	Chromatin assembly factor 1 subunit C;Chromatin assembly factor I p48 subunit;Histone-binding protein RBBP4;Nucleosome-remodeling factor subunit RBAP48;Retinoblastoma-binding protein 4;Retinoblastoma-binding protein p48;Histone acetyltransferase type B subunit 2;Histone-binding protein RBBP7;Nucleosome-remodeling factor subunit RBAP46;Retinoblastoma-binding protein 7;Retinoblastoma-binding protei…	Rbap48;Rbbp4;Rbap46;Rbbp7;RP23-436I3.1-003;RP23-436I3.1-002	>tr|E9PYH8|E9PYH8_MOUSE Uncharacterized protein OS=Mus musculus GN=Rbbp4 PE=4 SV=1;>sp|Q60972|RBBP4_MOUSE Histone-binding protein RBBP4 OS=Mus musculus GN=Rbbp4 PE=1 SV=5;>sp|Q60973|RBBP7_MOUSE Histone-binding protein RBBP7 OS=Mus musculus GN=Rbbp7 PE=1 SV	6	4	10.2	51.771	461	3	3		1					1	2	1		8.299e-17	1.4482	0.97886	0.828	2.4076	0.97886	0.55227	1.4066	0.91588	0.65902	NaN	NaN	NaN	0.89693	1.1199	1.3592	0.65837	0.917	1.474	0.73867	1.5736	2.6984	2.0071	5.1675	1.4227	NaN	NaN	NaN
299	Q99PT1	GDI-1;Rho GDP-dissociation inhibitor 1;Rho-GDI alpha	Arhgdia;C87222;Gdi1	>sp|Q99PT1|GDIR1_MOUSE Rho GDP-dissociation inhibitor 1 OS=Mus musculus GN=Arhgdia PE=1 SV=3	1	23	91.7	23.407	204	68	81	116	103	36	27	30	32	80	69	50	55	0	1.0141	0.97793	0.97947	1.0009	1.0016	1.0094	0.96859	0.98136	1.0154	0.99009	0.93038	0.96379	0.96445	0.96123	1.0127	1.0923	1.0275	0.98155	1.0938	1.0295	0.97403	1.0832	1.2023	1.1125	1.0677	1.0279	0.90972
300	Q61599;D3YWL7	D4;Rho GDP-dissociation inhibitor 2;Rho-GDI beta	Arhgdib;Gdid4	>sp|Q61599|GDIR2_MOUSE Rho GDP-dissociation inhibitor 2 OS=Mus musculus GN=Arhgdib PE=1 SV=3	2	30	95	22.851	200	70	89	86	70	49	45	36	30	62	75	51	53	0	1.0039	1.0291	1.0398	0.89153	0.87569	0.95841	1.022	1.0276	0.96023	1.0202	1.0944	1.1003	1.1514	1.1367	1.0063	1.0074	1.0061	1.0084	1.0655	1.1248	1.0903	0.95971	0.96896	1.0273	0.9455	1.1213	1.2405
301	Q9EQT3;Q8VDU1	Rho GTPase-like protein ARHU;Rho-related GTP-binding protein RhoU;Wnt-1 responsive Cdc42 homolog 1;Rho-related GTP-binding protein RhoV	Arhu;G28k;Rhou;Wrch1;Rhov	>sp|Q9EQT3|RHOU_MOUSE Rho-related GTP-binding protein RhoU OS=Mus musculus GN=Rhou PE=2 SV=1;>sp|Q8VDU1|RHOV_MOUSE Rho-related GTP-binding protein RhoV OS=Mus musculus GN=Rhov PE=2 SV=1	2	1	4.2	28.353	261	1												0.019185	1.0972	1.1298	1.1738	1.0972	1.1298	1.1738	NaN	NaN	NaN	NaN	NaN	NaN	NaN	NaN	NaN	NaN	NaN	NaN	NaN	NaN	NaN	NaN	NaN	NaN	NaN	NaN	NaN
302	Q91V55;D3YYM6;P97461	Putative uncharacterized protein;Ribosomal protein S5;Ribosomal protein S5, isoform CRA_a;Putative uncharacterized protein Rps5;40S ribosomal protein S5;40S ribosomal protein S5, N-terminally processed	mCG_22552;Rps5	>tr|Q91V55|Q91V55_MOUSE Ribosomal protein S5 OS=Mus musculus GN=Rps5 PE=2 SV=1;>tr|D3YYM6|D3YYM6_MOUSE Uncharacterized protein OS=Mus musculus GN=Rps5 PE=3 SV=1;>sp|P97461|RS5_MOUSE 40S ribosomal protein S5 OS=Mus musculus GN=Rps5 PE=2 SV=3	3	7	41.2	22.876	204	4	4	2	5	1				5	3	5	1	1.903e-93	1.2294	1.3305	1.1036	2.0902	1.965	1.1535	1.5448	1.1059	0.94595	1.1921	1.6709	1.4603	0.8386	0.75495	0.84037	0.91185	1.2867	1.2769	1.0828	1.1049	0.91882	2.3152	2.7556	1.1523	1.5852	2.0586	1.3406
303	P60122;D3YW60	49 kDa TATA box-binding protein-interacting protein;DNA helicase p50;Pontin 52;RuvB-like 1;TIP49a;Putative uncharacterized protein Ruvbl1	Ruvbl1;Tip49;Tip49a	>sp|P60122|RUVB1_MOUSE RuvB-like 1 OS=Mus musculus GN=Ruvbl1 PE=1 SV=1;>tr|D3YW60|D3YW60_MOUSE Uncharacterized protein OS=Mus musculus GN=Ruvbl1 PE=4 SV=1	2	4	12.9	50.213	456		2		1	1								3.1545e-07	1.0619	1.1708	0.89277	NaN	NaN	NaN	1.2273	1.0421	0.70042	NaN	NaN	NaN	1.0619	2.018	0.85772	NaN	NaN	NaN	NaN	NaN	NaN	NaN	NaN	NaN	NaN	NaN	NaN
304	Q9CQ65	5-methylthioadenosine phosphorylase;S-methyl-5-thioadenosine phosphorylase	Mtap	>sp|Q9CQ65|MTAP_MOUSE S-methyl-5-thioadenosine phosphorylase OS=Mus musculus GN=Mtap PE=2 SV=1	1	7	34.6	31.062	283	1	2	3	2	6	7	3	2	1	1	2		2.9773e-48	1.1659	1.2637	1.0412	1.5655	1.4519	1.2834	0.91478	1.2555	1.5582	2.1574	1.0162	0.66734	1.4544	2.0916	1.3328	0.88167	1.8631	2.3983	1.3981	1.6814	0.72182	2.0766	4.2959	1.2641	NaN	NaN	NaN
305	F8WI94;O55143;O55143-2;Q8R429	Calcium pump 2;Calcium-transporting ATPase sarcoplasmic reticulum type, slow twitch skeletal muscle isoform;Endoplasmic reticulum class 1/2 Ca(2+) ATPase;Sarcoplasmic/endoplasmic reticulum calcium ATPase 2;Calcium pump 1;Calcium-transporting ATPase sarcoplasmic reticulum type, fast twitch skeletal muscle isoform;Sarcoplasmic/endoplasmic reticulum calcium ATPase 1	Atp2a2;Atp2a1	>tr|F8WI94|F8WI94_MOUSE Uncharacterized protein OS=Mus musculus GN=Atp2a2 PE=3 SV=1;>sp|O55143|AT2A2_MOUSE Sarcoplasmic/endoplasmic reticulum calcium ATPase 2 OS=Mus musculus GN=Atp2a2 PE=1 SV=2;>sp|O55143-2|AT2A2_MOUSE Isoform SERCA2A of Sarcoplasmic/endo	4	1	1.4	115.09	1047									1				0.019631	0.41157	1.4042	3.8663	NaN	NaN	NaN	NaN	NaN	NaN	NaN	NaN	NaN	NaN	NaN	NaN	0.41157	1.4042	3.8663	NaN	NaN	NaN	NaN	NaN	NaN	NaN	NaN	NaN
306	E9Q9F5;O55131;E9Q1G8;Q8C650;E9QMM2;Q8C650-2;F7A4D8;Q9DA97	CDC10 protein homolog;Septin-7	Cdc10;Sept7	>tr|E9Q9F5|E9Q9F5_MOUSE Uncharacterized protein OS=Mus musculus GN=Sept7 PE=3 SV=1;>sp|O55131|SEPT7_MOUSE Septin-7 OS=Mus musculus GN=Sept7 PE=1 SV=1;>tr|E9Q1G8|E9Q1G8_MOUSE Uncharacterized protein OS=Mus musculus GN=Sept7 PE=3 SV=1	8	3	7.8	50.648	437		1			1	3							0.00010329	1.0851	0.80999	0.76323	NaN	NaN	NaN	1.5884	0.99654	0.55804	NaN	NaN	NaN	NaN	NaN	NaN	NaN	NaN	NaN	NaN	NaN	NaN	NaN	NaN	NaN	NaN	NaN	NaN
307	Q9Z1Z2	Serine-threonine kinase receptor-associated protein;UNR-interacting protein	Strap;Unrip	>sp|Q9Z1Z2|STRAP_MOUSE Serine-threonine kinase receptor-associated protein OS=Mus musculus GN=Strap PE=1 SV=2	1	2	9.4	38.442	350			1			2							0.004002	0.8888	1.0836	1.3397	NaN	NaN	NaN	NaN	NaN	NaN	0.8888	1.9723	1.5629	NaN	NaN	NaN	NaN	NaN	NaN	NaN	NaN	NaN	NaN	NaN	NaN	NaN	NaN	NaN
308	P19324	47 kDa heat shock protein;Collagen-binding protein;Serine protease inhibitor J6;Serpin H1	Cbp1;Hsp47;Serpinh1	>sp|P19324|SERPH_MOUSE Serpin H1 OS=Mus musculus GN=Serpinh1 PE=1 SV=3	1	16	50.6	46.533	417				1	17	17	9	6		2	2	1	1.6417e-123	0.81572	0.80891	1.0239	NaN	NaN	NaN	NaN	NaN	NaN	NaN	NaN	NaN	1.2753	1.5989	1.4598	NaN	NaN	NaN	0.83783	0.52	0.68824	3.5181	7.1091	1.6084	2.9995	3.4141	1.1434
309	Q8R0L1;Q8R0L1-2	Signal-transducing adaptor protein 2	Stap2	>sp|Q8R0L1|STAP2_MOUSE Signal-transducing adaptor protein 2 OS=Mus musculus GN=Stap2 PE=1 SV=1;>sp|Q8R0L1-2|STAP2_MOUSE Isoform 2 of Signal-transducing adaptor protein 2 OS=Mus musculus GN=Stap2	2	1	3.2	45.801	411				1									0.024225	1.2127	1.2078	1.2553	NaN	NaN	NaN	NaN	NaN	NaN	NaN	NaN	NaN	1.2127	1.2078	1.2553	NaN	NaN	NaN	NaN	NaN	NaN	NaN	NaN	NaN	NaN	NaN	NaN
310	E9Q447;A3KGU7;P16546;A3KGU5;P16546-2	Spectrin alpha 2;Alpha-II spectrin;Fodrin alpha chain;Spectrin alpha chain, brain;Spectrin, non-erythroid alpha chain	RP23-443G7.6-004;Spna2;Spta2;Sptan1;RP23-443G7.6-001	>tr|E9Q447|E9Q447_MOUSE Uncharacterized protein OS=Mus musculus GN=Spna2 PE=4 SV=1;>tr|A3KGU7|A3KGU7_MOUSE Spectrin alpha 2 OS=Mus musculus GN=Spna2 PE=4 SV=1;>sp|P16546|SPTA2_MOUSE Spectrin alpha chain, brain OS=Mus musculus GN=Sptan1 PE=1 SV=4;>tr|A3KGU5	5	5	3.6	285.34	2478	1	2	3	1									5.9276e-10	0.33642	0.3494	1.0881	0.76416	0.44848	0.70962	1.2939	0.68043	0.66295	0.08536	0.24847	3.1935	0.10383	0.13363	1.4669	NaN	NaN	NaN	NaN	NaN	NaN	NaN	NaN	NaN	NaN	NaN	NaN
311	Q3UMC0;Q9D3R6;D3Z4J2;Q9D3R6-3;D6RGM7;D3Z0U5	Spermatogenesis-associated factor protein;Spermatogenesis-associated protein 5;Katanin p60 ATPase-containing subunit A-like 2;p60 katanin-like 2;Putative uncharacterized protein Katnal2	Spaf;Spata5;Katnal2	>sp|Q3UMC0|SPAT5_MOUSE Spermatogenesis-associated protein 5 OS=Mus musculus GN=Spata5 PE=2 SV=2;>sp|Q9D3R6|KATL2_MOUSE Katanin p60 ATPase-containing subunit A-like 2 OS=Mus musculus GN=Katnal2 PE=2 SV=2;>tr|D3Z4J2|D3Z4J2_MOUSE Uncharacterized protein OS=Mu	6	1	1.3	97.255	893	1	1	1	1					1	1	1	1	6.6053e-08	1.2182	1.29	1.4589	2.9134	1.0981	0.39221	1.2517	0.81122	0.70774	1.0821	2.0569	1.8908	0.7015	1.4523	2.2159	1.2625	1.0984	0.85198	1.1855	1.1458	1.1257	1.2582	6.2319	4.8212	0.6094	1.5788	2.0974
312	Q921M3;F8WHW1;Q921M3-2	Pre-mRNA-splicing factor SF3b 130 kDa subunit;Spliceosome-associated protein 130;Splicing factor 3B subunit 3	Kiaa0017;Sf3b3	>sp|Q921M3|SF3B3_MOUSE Splicing factor 3B subunit 3 OS=Mus musculus GN=Sf3b3 PE=2 SV=1;>tr|F8WHW1|F8WHW1_MOUSE Uncharacterized protein OS=Mus musculus GN=Sf3b3 PE=4 SV=1;>sp|Q921M3-2|SF3B3_MOUSE Isoform 2 of Splicing factor 3B subunit 3 OS=Mus musculus GN=	3	4	5.1	135.55	1217	1	4											9.8578e-05	1.2893	1.2218	0.91064	1.6841	1.2218	0.67115	1.233	1.1688	0.96726	NaN	NaN	NaN	NaN	NaN	NaN	NaN	NaN	NaN	NaN	NaN	NaN	NaN	NaN	NaN	NaN	NaN	NaN
313	Q8VIJ6	DNA-binding p52/p100 complex, 100 kDa subunit;Polypyrimidine tract-binding protein-associated-splicing factor;Splicing factor, proline- and glutamine-rich	Sfpq	>sp|Q8VIJ6|SFPQ_MOUSE Splicing factor, proline- and glutamine-rich OS=Mus musculus GN=Sfpq PE=1 SV=1	1	4	9.3	75.441	699	1	1		1	3	3							1.5056e-10	1.0732	0.89413	0.85061	1.2917	0.89413	0.68002	1.1475	0.72242	0.72452	NaN	NaN	NaN	0.5612	0.54677	0.31612	NaN	NaN	NaN	NaN	NaN	NaN	NaN	NaN	NaN	NaN	NaN	NaN
314	Q60598;Q921L6	Src substrate cortactin;Cortactin, isoform CRA_a;Cttn protein;Putative uncharacterized protein	Cttn;Ems1;mCG_21254	>sp|Q60598|SRC8_MOUSE Src substrate cortactin OS=Mus musculus GN=Cttn PE=1 SV=2;>tr|Q921L6|Q921L6_MOUSE Cortactin, isoform CRA_a OS=Mus musculus GN=Cttn PE=2 SV=1	2	7	15.6	61.249	546	2	3		1	4	4							4.0194e-44	1.0475	0.87529	0.81551	1.8517	0.87529	0.47198	1.0391	0.80725	0.77041	NaN	NaN	NaN	0.67638	1.3355	2.1945	NaN	NaN	NaN	NaN	NaN	NaN	NaN	NaN	NaN	NaN	NaN	NaN
315	O70456	14-3-3 protein sigma;Stratifin	Mkrn3;Sfn	>sp|O70456|1433S_MOUSE 14-3-3 protein sigma OS=Mus musculus GN=Sfn PE=1 SV=2	1	3	10.5	27.706	248	1												1.3056e-08	1.8642	0.9945	0.63731	1.8642	0.9945	0.63731	NaN	NaN	NaN	NaN	NaN	NaN	NaN	NaN	NaN	NaN	NaN	NaN	NaN	NaN	NaN	NaN	NaN	NaN	NaN	NaN	NaN
316	Q9R112;A2ATW7	Sulfide:quinone oxidoreductase, mitochondrial;Sulfide quinone reductase-like (Yeast)	Sqrdl;RP23-70E1.4-006	>sp|Q9R112|SQRD_MOUSE Sulfide:quinone oxidoreductase, mitochondrial OS=Mus musculus GN=Sqrdl PE=2 SV=3;>tr|A2ATW7|A2ATW7_MOUSE Sulfide quinone reductase-like (Yeast) (Fragment) OS=Mus musculus GN=Sqrdl PE=4 SV=1	2	6	17.8	50.282	450		1			6	5	2	4					1.3415e-48	0.97075	0.94113	0.97371	NaN	NaN	NaN	2.2073	1.4052	0.72883	NaN	NaN	NaN	NaN	NaN	NaN	NaN	NaN	NaN	NaN	NaN	NaN	NaN	NaN	NaN	NaN	NaN	NaN
317	Q9Z1F9	Anthracycline-associated resistance ARX;SUMO-activating enzyme subunit 2;Ubiquitin-like 1-activating enzyme E1B	Sae2;Uba2;Uble1b	>sp|Q9Z1F9|SAE2_MOUSE SUMO-activating enzyme subunit 2 OS=Mus musculus GN=Uba2 PE=2 SV=1	1	1	3.9	70.568	638											1		1.5666e-10	5.1423	2.2549	0.40801	NaN	NaN	NaN	NaN	NaN	NaN	NaN	NaN	NaN	NaN	NaN	NaN	NaN	NaN	NaN	NaN	NaN	NaN	5.1423	2.2549	0.40801	NaN	NaN	NaN
318	Q7TMK9;G3V018;Q7TMK9-2;G3UZI2;G3UZ48;Q8VHM5;G3UXJ6;A2AW41;G3UWM1	Glycine- and tyrosine-rich RNA-binding protein;Heterogeneous nuclear ribonucleoprotein Q;NS1-associated protein 1;pp68;Synaptotagmin-binding, cytoplasmic RNA-interacting protein;Heterogeneous nuclear ribonucleoprotein R	Hnrpq;Nsap1;Nsap1l;Syncrip;Hnrnpr;Hnrpr;RP24-315O23.1-001	>sp|Q7TMK9|HNRPQ_MOUSE Heterogeneous nuclear ribonucleoprotein Q OS=Mus musculus GN=Syncrip PE=1 SV=2;>tr|G3V018|G3V018_MOUSE Uncharacterized protein OS=Mus musculus GN=Syncrip PE=4 SV=1;>sp|Q7TMK9-2|HNRPQ_MOUSE Isoform 2 of Heterogeneous nuclear ribonucle	9	3	5.1	69.632	623		2		2					1		2		2.0611e-05	0.90246	0.85896	0.82215	NaN	NaN	NaN	1.0031	0.75663	0.75518	NaN	NaN	NaN	0.76715	0.64706	0.69187	0.41258	1.167	3.2059	NaN	NaN	NaN	1.5968	2.6357	1.5957	NaN	NaN	NaN
319	P80314	CCT-beta;T-complex protein 1 subunit beta	Cct2;Cctb	>sp|P80314|TCPB_MOUSE T-complex protein 1 subunit beta OS=Mus musculus GN=Cct2 PE=1 SV=4	1	15	37.8	57.477	535	3	3	3	4	7	4					1		1.0011e-97	1.1448	1.0989	0.99155	1.866	1.1701	0.89289	1.1994	1.0644	0.9838	0.94188	0.95514	0.67857	0.82392	1.0517	1.2351	NaN	NaN	NaN	NaN	NaN	NaN	8.3656	8.8378	0.98197	NaN	NaN	NaN
320	P80315;G5E839;G3UYW5;G3UXG2;G3UXF3	A45;CCT-delta;T-complex protein 1 subunit delta	Cct4;Cctd	>sp|P80315|TCPD_MOUSE T-complex protein 1 subunit delta OS=Mus musculus GN=Cct4 PE=1 SV=3;>tr|G5E839|G5E839_MOUSE Uncharacterized protein OS=Mus musculus GN=Cct4 PE=4 SV=1	5	10	25.6	58.066	539	6	5	3	2	5	4					2	1	2.7269e-37	1.2925	1.1376	0.95979	1.6936	1.2743	0.78198	1.1862	1.005	0.95235	1.2907	1.1356	0.90051	0.83862	1.0414	1.4261	NaN	NaN	NaN	NaN	NaN	NaN	1.4508	2.1501	1.8497	0.84602	1.5014	0.99777
321	P80316;E0CZA1	CCT-epsilon;T-complex protein 1 subunit epsilon	Cct5;Ccte;Kiaa0098	>sp|P80316|TCPE_MOUSE T-complex protein 1 subunit epsilon OS=Mus musculus GN=Cct5 PE=1 SV=1	2	10	24	59.623	541		2	1	2	5	8			1	1	1		2.6146e-29	1.0179	1.1373	1.0309	NaN	NaN	NaN	1.0293	0.9508	0.54128	1.113	1.2213	1.0565	0.99258	1.1624	1.0407	1.1319	1.9887	1.2679	0.80646	0.89241	0.78473	1.4171	5.8206	2.1403	NaN	NaN	NaN
322	P80313	CCT-eta;T-complex protein 1 subunit eta	Cct7;Ccth	>sp|P80313|TCPH_MOUSE T-complex protein 1 subunit eta OS=Mus musculus GN=Cct7 PE=1 SV=1	1	9	20.6	59.652	544	4				6	4	1		2				2.5683e-32	0.98603	1.1242	1.2102	1.3025	1.1459	0.75215	NaN	NaN	NaN	NaN	NaN	NaN	NaN	NaN	NaN	0.70408	1.2294	1.8743	NaN	NaN	NaN	NaN	NaN	NaN	NaN	NaN	NaN
323	P80318;E9Q133;Q3U0I3;F6Q609;F6ZVG8	CCT-gamma;Matricin;mTRiC-P5;T-complex protein 1 subunit gamma;Putative uncharacterized protein	Cct3;Cctg	>sp|P80318|TCPG_MOUSE T-complex protein 1 subunit gamma OS=Mus musculus GN=Cct3 PE=1 SV=1;>tr|E9Q133|E9Q133_MOUSE Uncharacterized protein OS=Mus musculus GN=Cct3 PE=3 SV=1;>tr|Q3U0I3|Q3U0I3_MOUSE Uncharacterized protein OS=Mus musculus GN=Cct3 PE=2 SV=1;>t	5	19	42	60.629	545	2	3	6	4	16	18			4	4	7		4.5351e-82	1.0963	1.0405	0.98761	1.605	1.1391	0.82019	1.0004	0.98208	0.827	1.089	1.0145	0.86576	0.93686	1.1321	1.144	0.89138	1.162	1.2778	0.85022	0.99767	0.86044	1.4798	4.0772	1.5635	NaN	NaN	NaN
324	P42932	CCT-theta;T-complex protein 1 subunit theta	Cct8;Cctq	>sp|P42932|TCPQ_MOUSE T-complex protein 1 subunit theta OS=Mus musculus GN=Cct8 PE=1 SV=3	1	16	37.4	59.555	548	4	1	4	1	6	8			4	1	1	1	8.3845e-78	1.1254	1.1869	0.95401	1.6081	1.1634	0.71358	1.1906	1.2389	0.85902	1.2955	1.098	0.8781	0.80697	0.69801	1.1646	1.052	1.7341	1.1962	NaN	NaN	NaN	1.7241	2.9133	1.3338	3.1268	3.3523	1.1198
325	E9QPA6;P80317;Q61390;B1AT05	CCT-zeta-1;T-complex protein 1 subunit zeta	Cct6;Cct6a;Cctz;Cctz1	>tr|E9QPA6|E9QPA6_MOUSE Uncharacterized protein OS=Mus musculus GN=Cct6a PE=3 SV=1;>sp|P80317|TCPZ_MOUSE T-complex protein 1 subunit zeta OS=Mus musculus GN=Cct6a PE=1 SV=3	4	8	18.8	58.57	532	2	2	2	2	4	2			3	2	3	2	1.4031e-45	1.223	1.1807	0.92297	1.2885	0.86296	0.70573	1.0761	0.94883	0.75681	1.0688	0.8959	0.76594	0.95513	1.0969	1.038	1.5023	1.3962	1.125	0.95726	0.92499	0.96981	1.5452	4.8528	2.6759	2.0999	2.0064	1.0786
326	P10639	ATL-derived factor;Thioredoxin	Txn;Txn1	>sp|P10639|THIO_MOUSE Thioredoxin OS=Mus musculus GN=Txn PE=1 SV=3	1	5	65.7	11.675	105	1	2			2	3	1	1			1		4.6893e-40	0.7886	1.1578	1.2072	0.46184	0.58049	1.161	0.50893	1.538	3.6199	NaN	NaN	NaN	NaN	NaN	NaN	NaN	NaN	NaN	NaN	NaN	NaN	NaN	NaN	NaN	NaN	NaN	NaN
327	Q91W90;E9PXX7	Endoplasmic reticulum resident protein 46;Plasma cell-specific thioredoxin-related protein;Thioredoxin domain-containing protein 5;Thioredoxin-like protein p46	Tlp46;Txndc5	>sp|Q91W90|TXND5_MOUSE Thioredoxin domain-containing protein 5 OS=Mus musculus GN=Txndc5 PE=1 SV=2;>tr|E9PXX7|E9PXX7_MOUSE Uncharacterized protein OS=Mus musculus GN=Txndc5 PE=3 SV=1	2	3	8.9	46.415	417	1				5	4							4.6083e-57	1.1836	0.89383	0.75043	1.6797	0.7576	0.54168	NaN	NaN	NaN	NaN	NaN	NaN	NaN	NaN	NaN	NaN	NaN	NaN	NaN	NaN	NaN	NaN	NaN	NaN	NaN	NaN	NaN
328	P83940	Elongin 15 kDa subunit;Elongin-C;RNA polymerase II transcription factor SIII subunit C;SIII p15;Stromal membrane-associated protein SMAP1B homolog;Transcription elongation factor B polypeptide 1	Tceb1	>sp|P83940|ELOC_MOUSE Transcription elongation factor B polypeptide 1 OS=Mus musculus GN=Tceb1 PE=1 SV=1	1	6	58.9	12.473	112					5	4	6	3					2.8125e-46	0.84308	0.86452	1.0383	NaN	NaN	NaN	NaN	NaN	NaN	NaN	NaN	NaN	NaN	NaN	NaN	NaN	NaN	NaN	NaN	NaN	NaN	NaN	NaN	NaN	NaN	NaN	NaN
329	Q8BFY9;Q8BFY9-2;Q99LG2	Importin beta-2;Karyopherin beta-2;Transportin-1;Karyopherin beta-2b;Transportin-2	Kpnb2;Tnpo1;Tnpo2	>sp|Q8BFY9|TNPO1_MOUSE Transportin-1 OS=Mus musculus GN=Tnpo1 PE=1 SV=2;>sp|Q8BFY9-2|TNPO1_MOUSE Isoform 2 of Transportin-1 OS=Mus musculus GN=Tnpo1;>sp|Q99LG2|TNPO2_MOUSE Transportin-2 OS=Mus musculus GN=Tnpo2 PE=2 SV=1	3	2	2.6	102.36	898	1				1	1							0.00070559	0.97752	1.0391	1.2996	0.63171	2.3762	5.0239	NaN	NaN	NaN	NaN	NaN	NaN	NaN	NaN	NaN	NaN	NaN	NaN	NaN	NaN	NaN	NaN	NaN	NaN	NaN	NaN	NaN
330	P17751	Triosephosphate isomerase;Triose-phosphate isomerase	Tpi;Tpi1	>sp|P17751|TPIS_MOUSE Triosephosphate isomerase OS=Mus musculus GN=Tpi1 PE=1 SV=4	1	3	14.4	32.191	299		1	1		2	1	2		1				1.9335e-23	1.2209	1.3075	1.2534	NaN	NaN	NaN	1.0343	1.7467	2.1904	1.9583	1.0687	0.61501	NaN	NaN	NaN	NaN	NaN	NaN	NaN	NaN	NaN	NaN	NaN	NaN	NaN	NaN	NaN
331	Q9JHJ0	Tropomodulin-3;Ubiquitous tropomodulin	Tmod3	>sp|Q9JHJ0|TMOD3_MOUSE Tropomodulin-3 OS=Mus musculus GN=Tmod3 PE=1 SV=1	1	7	26.1	39.502	352	5	3	1	2								1	8.7028e-15	1.7213	0.82268	0.51161	2.3118	0.61275	0.36868	1.2954	0.81477	0.69975	0.73006	1.4649	2.3667	0.9769	2.1136	2.3014	NaN	NaN	NaN	NaN	NaN	NaN	NaN	NaN	NaN	1.8031	2.1794	0.6318
332	Q792Z1	MCG140784;Putative uncharacterized protein;Trypsin 10;Trypsinogen 10	mCG_140784;Tcrb-V20;Try10;trypsinogen	>tr|Q792Z1|Q792Z1_MOUSE MCG140784 OS=Mus musculus GN=Try10 PE=2 SV=1	1	1	4.1	26.221	246	1		1	1					1	1	1	1	1.4215e-28	0.012025	0.018233	0.98163	0.00469	0.019257	5.0425	NaN	NaN	NaN	0.095896	0.017263	0.19109	NaN	NaN	NaN	NaN	NaN	NaN	NaN	NaN	NaN	0.0095182	1.2831	142.36	0.015192	0.0021277	0.15263
333	Q7TMM9;Q9CWF2	Tubulin beta-2A chain;Tubulin beta-2B chain	Tubb2;Tubb2a;Tubb2b	>sp|Q7TMM9|TBB2A_MOUSE Tubulin beta-2A chain OS=Mus musculus GN=Tubb2a PE=1 SV=1;>sp|Q9CWF2|TBB2B_MOUSE Tubulin beta-2B chain OS=Mus musculus GN=Tubb2b PE=1 SV=1	2	18	50.3	49.906	445	1				2	2	1	1					1.138e-217	0.87683	1.075	1.2032	0.87683	1.66	2.4128	NaN	NaN	NaN	NaN	NaN	NaN	NaN	NaN	NaN	NaN	NaN	NaN	NaN	NaN	NaN	NaN	NaN	NaN	NaN	NaN	NaN
334	P68372;Q9D6F9	Tubulin beta-2C chain;Tubulin beta-4 chain	Tubb2c;Tubb4	>sp|P68372|TBB4B_MOUSE Tubulin beta-4B chain OS=Mus musculus GN=Tubb4b PE=1 SV=1;>sp|Q9D6F9|TBB4A_MOUSE Tubulin beta-4A chain OS=Mus musculus GN=Tubb4a PE=1 SV=3	2	25	73.3	49.83	445	7	5	13	11	36	42	18	13	1	5	1	2	0	1.0456	1.0723	0.99092	1.4573	1.5544	0.96896	1.2299	0.92834	0.64329	1.2848	0.84411	0.65205	0.87219	0.98662	1.0373	0.47985	1.0869	2.5333	0.61439	0.84803	1.2108	3.313	4.4679	1.403	2.4363	2.7501	0.72732
335	P99024;CON__ENSEMBL:ENSBTAP00000025008;A2AQ07;G3UZR1	Tubulin beta-5 chain	Tubb5	>sp|P99024|TBB5_MOUSE Tubulin beta-5 chain OS=Mus musculus GN=Tubb5 PE=1 SV=1	4	24	69.1	49.67	444	6	4	5	2	8	7	4	3	1	3	4	1	1.3999e-250	1.0843	1.1271	1.0814	1.3508	1.4944	1.2584	1.3092	1.0339	0.85576	1.208	0.70661	0.61021	0.83563	0.92668	1.1887	0.65806	1.2556	1.9785	0.46013	0.88332	1.5306	2.9066	3.5421	1.1158	2.2977	1.5464	0.59721
336	Q922F4	Tubulin beta-6 chain	Tubb6	>sp|Q922F4|TBB6_MOUSE Tubulin beta-6 chain OS=Mus musculus GN=Tubb6 PE=1 SV=1	1	13	30	50.09	447	1				2	2							3.1713e-121	0.98712	1.0468	1.224	1.7617	2.5203	1.4819	NaN	NaN	NaN	NaN	NaN	NaN	NaN	NaN	NaN	NaN	NaN	NaN	NaN	NaN	NaN	NaN	NaN	NaN	NaN	NaN	NaN
337	P35235;P35235-2	Protein-tyrosine phosphatase SYP;SH-PTP2;Tyrosine-protein phosphatase non-receptor type 11	Ptpn11	>sp|P35235|PTN11_MOUSE Tyrosine-protein phosphatase non-receptor type 11 OS=Mus musculus GN=Ptpn11 PE=1 SV=2;>sp|P35235-2|PTN11_MOUSE Isoform 2 of Tyrosine-protein phosphatase non-receptor type 11 OS=Mus musculus GN=Ptpn11	2	1	3	68.46	597				1									0.022754	0.91309	1	1.2202	NaN	NaN	NaN	NaN	NaN	NaN	NaN	NaN	NaN	0.91309	1	1.2202	NaN	NaN	NaN	NaN	NaN	NaN	NaN	NaN	NaN	NaN	NaN	NaN
338	Q99LF4	UPF0027 protein C22orf28 homolog	D10Wsu52e	>sp|Q99LF4|RTCB_MOUSE tRNA-splicing ligase RtcB homolog OS=Mus musculus GN=D10Wsu52e PE=2 SV=1	1	1	2.2	55.249	505					1	1			1				1.861e-10	0.7953	1.0197	1.361	NaN	NaN	NaN	NaN	NaN	NaN	NaN	NaN	NaN	NaN	NaN	NaN	0.52943	1.0197	1.361	NaN	NaN	NaN	NaN	NaN	NaN	NaN	NaN	NaN
339	Q01853	15S Mg(2+)-ATPase p97 subunit;Transitional endoplasmic reticulum ATPase;Valosin-containing protein	Vcp	>sp|Q01853|TERA_MOUSE Transitional endoplasmic reticulum ATPase OS=Mus musculus GN=Vcp PE=1 SV=4	1	34	61.5	89.321	806	25	33	21	16	12	12			14	17	13	11	0	1.1039	1.1122	0.97081	2.639	1.09	0.47158	1.1057	0.80277	0.82151	1.0485	1.9578	1.7738	0.76754	1.5746	1.8787	1.2755	1.1111	0.84561	1.0819	1.1242	0.95087	1.339	6.1331	4.1518	0.79513	1.595	1.8101
340	G3UY93;Q9Z1Q9;G3UZ22;G3UYW2	Protein G7a;Valine--tRNA ligase;Valyl-tRNA synthetase	Bat6;G7a;Vars;Vars2	>tr|G3UY93|G3UY93_MOUSE Uncharacterized protein OS=Mus musculus GN=Vars PE=3 SV=1;>sp|Q9Z1Q9|SYVC_MOUSE Valyl-tRNA synthetase OS=Mus musculus GN=Vars PE=2 SV=1;>tr|G3UZ22|G3UZ22_MOUSE Uncharacterized protein OS=Mus musculus GN=Vars PE=3 SV=1	4	8	8	141.41	1278	2	6	4	3	1	5							2.4215e-31	1.0806	1.0495	1.1023	1.8335	1.1834	0.6661	1.1231	0.91812	0.90814	1.0499	1.4531	1.4662	0.69121	1.0864	1.5083	NaN	NaN	NaN	NaN	NaN	NaN	NaN	NaN	NaN	NaN	NaN	NaN
341	Q99J09;F7D5L2	Methylosome protein 50;WD repeat-containing protein 77	Mep50;Wdr77	>sp|Q99J09|MEP50_MOUSE Methylosome protein 50 OS=Mus musculus GN=Wdr77 PE=1 SV=1;>tr|F7D5L2|F7D5L2_MOUSE Uncharacterized protein (Fragment) OS=Mus musculus GN=Wdr77 PE=4 SV=1	2	7	35.7	36.942	342	3	6	4	3					1	4	4	2	6.5739e-54	1.4253	1.5676	1.0282	2.0512	1.0697	0.66215	1.2363	0.88987	1.0046	1.0124	1.445	1.0027	1.2878	2.6181	2.1319	1.2876	1.2182	0.84935	1.5857	1.7532	0.89363	1.6973	5.593	3.0779	1.4165	2.1616	1.716
342	A2AWN8;P59326;E9Q2W5;Q91YT7	YTH domain family 1;YTH domain family 1, isoform CRA_a;Dermatomyositis associated with cancer putative autoantigen 1 homolog;YTH domain family protein 1;Putative uncharacterized protein;YTH domain family 2	mCG_6742;RP23-359C15.7-002;Ythdf1;mCG_118848;RP23-127O5.1-001;Ythdf2	>tr|A2AWN8|A2AWN8_MOUSE Uncharacterized protein OS=Mus musculus GN=Ythdf1 PE=4 SV=1;>sp|P59326|YTHD1_MOUSE YTH domain family protein 1 OS=Mus musculus GN=Ythdf1 PE=2 SV=1;>tr|E9Q2W5|E9Q2W5_MOUSE Uncharacterized protein OS=Mus musculus GN=Ythdf2 PE=4 SV=1;>	4	3	6.1	63.899	586	1	1											4.4491e-10	1.3599	1.2826	0.9753	1.1164	1.2217	1.0985	1.6565	1.3466	0.86591	NaN	NaN	NaN	NaN	NaN	NaN	NaN	NaN	NaN	NaN	NaN	NaN	NaN	NaN	NaN	NaN	NaN	NaN
343	Q8BYK6-3;Q8BYK6;F8WIR8;Q8BYK6-2	YTH domain family protein 3	Ythdf3	>sp|Q8BYK6-3|YTHD3_MOUSE Isoform 3 of YTH domain family protein 3 OS=Mus musculus GN=Ythdf3;>sp|Q8BYK6|YTHD3_MOUSE YTH domain family protein 3 OS=Mus musculus GN=Ythdf3 PE=1 SV=2;>tr|F8WIR8|F8WIR8_MOUSE Uncharacterized protein OS=Mus musculus GN=Ythdf3 PE=	4	10	20.5	65.392	596		1			1	2	8	7					2.2484e-99	1.0525	0.96512	0.94605	NaN	NaN	NaN	1.5106	1.5367	1.1437	NaN	NaN	NaN	NaN	NaN	NaN	NaN	NaN	NaN	NaN	NaN	NaN	NaN	NaN	NaN	NaN	NaN	NaN
344	Q62523;Q7TQE2;E9Q625	Zyxin;Zyx protein	Zyx	>sp|Q62523|ZYX_MOUSE Zyxin OS=Mus musculus GN=Zyx PE=1 SV=2;>tr|Q7TQE2|Q7TQE2_MOUSE Uncharacterized protein OS=Mus musculus GN=Zyx PE=2 SV=1;>tr|E9Q625|E9Q625_MOUSE Uncharacterized protein OS=Mus musculus GN=Zyx PE=4 SV=1	3	15	43.1	60.545	564	2	1			12	15	6	2					1.8573e-195	0.95058	0.96691	0.96803	2.126	0.8775	0.33824	0.65442	0.58651	1.1754	NaN	NaN	NaN	NaN	NaN	NaN	NaN	NaN	NaN	NaN	NaN	NaN	NaN	NaN	NaN	NaN	NaN	NaN
345	E9PX78;Q8JZQ9	eIF3 p116;eIF-3-eta;Eukaryotic translation initiation factor 3 subunit 9;Eukaryotic translation initiation factor 3 subunit B	Eif3b;Eif3s9	>tr|E9PX78|E9PX78_MOUSE Uncharacterized protein OS=Mus musculus GN=Eif3b PE=3 SV=1;>sp|Q8JZQ9|EIF3B_MOUSE Eukaryotic translation initiation factor 3 subunit B OS=Mus musculus GN=Eif3b PE=1 SV=1	2	8	11.8	108.83	969	5	5	1						3	3	2		1.1153e-36	1.1886	1.2352	0.90553	2.9644	1.4384	0.62887	1.185	0.84534	0.77896	1.0842	2.0525	1.2067	NaN	NaN	NaN	1.0829	1.0103	1.052	1.0845	1.1649	0.96806	2.3396	6.7065	3.2097	NaN	NaN	NaN
346	E9Q912;E9Q6Q4			>tr|E9Q912|E9Q912_MOUSE Uncharacterized protein OS=Mus musculus GN=Rap1gds1 PE=4 SV=1;>tr|E9Q6Q4|E9Q6Q4_MOUSE Uncharacterized protein OS=Mus musculus GN=Rap1gds1 PE=4 SV=1	2	21	45.3	66.076	607	12	18	20	21					10	8	9	7	4.8957e-221	1.0415	1.0026	0.90812	0.48885	1.0092	1.9829	0.99161	1.0717	1.0696	1.6015	0.99624	0.61539	1.2644	1.1137	0.90812	0.61842	1.0626	1.6327	0.57828	0.61049	0.94464	1.1965	0.67846	0.50666	0.69566	0.9444	1.1626
347	F6XWB2;P01631	Ig kappa chain V-II region 26-10		>tr|F6XWB2|F6XWB2_MOUSE Uncharacterized protein (Fragment) OS=Mus musculus GN=Igkv1-115 PE=4 SV=1;>sp|P01631|KV2A7_MOUSE Ig kappa chain V-II region 26-10 OS=Mus musculus PE=1 SV=1	2	1	11.4	12.428	114	1	1	1						1				0.0076912	0.012075	0.0076589	1.0526	NaN	NaN	NaN	0.10601	0.24553	3.0386	0.0076718	0.0076589	1.0526	NaN	NaN	NaN	0.012075	0.00014701	0.013418	NaN	NaN	NaN	NaN	NaN	NaN	NaN	NaN	NaN
348	P01837	Ig kappa chain C region		>sp|P01837|IGKC_MOUSE Ig kappa chain C region OS=Mus musculus PE=1 SV=1	1	5	41.5	11.778	106	2	3	1	1					5	3	3	2	1.6063e-131	0.026137	0.0005465	0.035896	0.039371	NaN	NaN	0.01093	0.00041736	0.25258	0.016374	0.010707	0.71431	0.046073	0.010559	0.24999	0.020137	4.2313e-06	0.00045322	0.057392	0.001873	0.035896	0.017572	0.00013956	0.025708	NaN	NaN	NaN
349	E9Q4Z2			>tr|E9Q4Z2|E9Q4Z2_MOUSE Uncharacterized protein OS=Mus musculus GN=Acacb PE=4 SV=1	1	11	6	275.75	2448			1				1	1					1.7158e-186	1.281	1.1736	0.98518	NaN	NaN	NaN	NaN	NaN	NaN	2.3443	1.2075	0.54519	NaN	NaN	NaN	NaN	NaN	NaN	NaN	NaN	NaN	NaN	NaN	NaN	NaN	NaN	NaN
350	E9Q616;F7BRM2			>tr|E9Q616|E9Q616_MOUSE Uncharacterized protein OS=Mus musculus GN=Ahnak PE=4 SV=1;>tr|F7BRM2|F7BRM2_MOUSE Uncharacterized protein (Fragment) OS=Mus musculus GN=Ahnak PE=4 SV=1	2	25	24.5	604.25	5656		2			16	22	3	1					3.2864e-74	0.91524	0.78934	0.82304	NaN	NaN	NaN	0.86328	0.87059	1.0122	NaN	NaN	NaN	NaN	NaN	NaN	NaN	NaN	NaN	NaN	NaN	NaN	NaN	NaN	NaN	NaN	NaN	NaN
	NOTES:
	SILAC experiments SILAC labelling: K=Lysine; R=Arginine
	SF-Rac1 alone expressing cells	L=LIGHT K0+R0
	SF-Rac1+ Tiam1 WT/ SF-Rac1+ Tiam1 GEF* co-expressing cells	M=MEDIUM K4+R6
	SF-Rac1+ P-Rex1 WT/SF-Rac1+ P-Rex1 GEF* co-expressing cells	H=HEAVY K8+R10
	Reverse SILAC experiments SILAC labelling: K=Lysine; R=Arginine
	SF-Rac1 alone expressing cells	L=LIGHT K0+R0
	SF-Rac1+ Tiam1 WT/ SF-Rac1+ Tiam1 GEF* co-expressing cells	H=HEAVY K8+R10
	SF-Rac1+ P-Rex1 WT/SF-Rac1+ P-Rex1 GEF* co-expressing cells	M=MEDIUM K4+R6
	SILAC and reverse SILAC sets:
	Set1= SF-Rac1+Tiam1 WT and SF-Rac1+P-Rex1 WT co-expressing cells relative to cells expressing SF-Rac1 alone
	Set2= SF-Rac1+Tiam1 GEF* and SF-Rac1+P-Rex1 GEF* co-expressing cells relative to cells expressing SF-Rac1 alone
	BR= biological replica
	REV_2Step= Reverse SILAC
	_2Step= SILAC
